# Supplementary material for: Inflammation and TGF-β Signaling Differ between Abdominal Aneurysms and Occlusive Disease
Source: J Cardiovasc Dev Dis. 2019 Nov 1;6(4):38. doi: 10.3390/jcdd6040038 (PMC6955744; doi:10.3390/jcdd6040038)
Supplement: Supplementary file 1 [file jcdd-06-00038-s001.zip]

Archive with 3 entries (2 files):
- Suppl files IJpma et al JCDD/
- Suppl files IJpma et al JCDD/Supp Table S2.xlsx
- Suppl files IJpma et al JCDD/Suppl Table I and Suppl figure legends.docx
