# Supplementary material for: Inflammation and TGF-β Signaling Differ between Abdominal Aneurysms and Occlusive Disease
Source: J Cardiovasc Dev Dis. 2019 Nov 1;6(4):38. doi: 10.3390/jcdd6040038 (PMC6955744; doi:10.3390/jcdd6040038)
Supplement: Supplementary file 1 [file jcdd-06-00038-s001.zip › Suppl files IJpma et al JCDD/Supp Table S2.xlsx]

## Sheet: Vascular_GO_KEGG__IPA_OMIM_GWA
SYMBOL	SYMBOL2	Vascular Smooth Muscle Contraction hsa04270	Tight Junction hsa04530	ECM receptor interaction hsa04512	TGFbeta signaling hsa04350	Notch signaling hsa04330	Focal Adhesion hsa04510	Adherens junctions hsa04520	Fat Dig and Absorption hsa04975	ReninAngiotensinSystem hsa04614	Vasculogenesis GO 0001570	Vasculature Development 0001944	Relaxation of smooth muscle GO 0060087	Cardiovascular system development GO:0072358	Vascular smooth muscle contraction GO:0014829	Reg of vascular permeability GO 0002528	Regulation of vascular smooth muscle contraction GO:0003056	Cardiac vascular smooth muscle cell differentiation GO:0060947	Macrophage derived foam cell differentiation GO:0010742	Negative regulation of macrophage derived foam cell differentiation GO 0010745	Positive regulation of macrophage derived foam cell differentiation GO 0010744	Regulation of macrophage derived foam cell diff GO 0010743	Adherens Junction IPA	Cardiovascular IPA	Extracellular matrix_IPA	Fat Digestion and Absorption_IPA	Foam Cell IPA	Focal Adhesion_IPA	Notch Signaling IPA	Renin Angiotensin IPA	TGFbeta Signaling IPA	Tight Junction IPA	Vascular smooth muscle IPA	Vasculature Development IPA	Vasculogenesis IPA	Vascular Permeability_IPA	AAA GWAS gene	Aneurysm HGMD gene	Aneurysm OMIM	Aneurysm custom
ACE	ACE									ACE														ACE						ACE									ACE
ACTA2	ACTA2	ACTA2										ACTA2		ACTA2	ACTA2									ACTA2				ACTA2					ACTA2			ACTA2		ACTA2	ACTA2
ACTR3B	ACTR3B																																						ACTR3B
ALOX5	ALOX5																							ALOX5															ALOX5
APOA1	APOA1								APOA1															APOA1			APOA1								APOA1				APOA1
ATP7A	ATP7A											ATP7A		ATP7A										ATP7A	ATP7A														ATP7A
CCL3	CCL3																							CCL3									CCL3						CCL3
CDKN2A	CDKN2A																							CDKN2A	CDKN2A										CDKN2A		CDKN2A		CDKN2A
CDKN2B	CDKN2B				CDKN2B																			CDKN2B													CDKN2B		CDKN2B
CDKN2B-AS1	CDKN2B-AS1																																						CDKN2B-AS1	CDKN2B-AS1
CECR1	CECR1																							CECR1															CECR1
CNNM2	CNNM2																																						CNNM2	CNNM2
COL1A1	COL1A1			COL1A1			COL1A1					COL1A1		COL1A1										COL1A1											COL1A1				COL1A1
COL3A1	COL3A1			COL3A1			COL3A1					COL3A1		COL3A1										COL3A1	COL3A1													COL3A1	COL3A1
COL4A1	COL4A1			COL4A1			COL4A1					COL4A1		COL4A1										COL4A1											COL4A1			COL4A1	COL4A1
CST3	CST3																							CST3									CST3		CST3				CST3
CTSC	CTSC																							CTSC															CTSC
CXCL10	CXCL10											CXCL10		CXCL10										CXCL10											CXCL10				CXCL10
CXCL2	CXCL2																							CXCL2											CXCL2				CXCL2
EDNRA	EDNRA	EDNRA										EDNRA		EDNRA	EDNRA									EDNRA	EDNRA										EDNRA			EDNRA	EDNRA
EFEMP2	EFEMP2																							EFEMP2									EFEMP2					EFEMP2	EFEMP2
ELN	ELN																							ELN	ELN								ELN		ELN				ELN
EPO	EPO																							EPO									EPO		EPO				EPO
FBLN2	FBLN2																							FBLN2															FBLN2
FBLN5	FBLN5																							FBLN5	FBLN5								FBLN5		FBLN5				FBLN5
FBN1	FBN1													FBN1										FBN1														FBN1	FBN1
FHL1	FHL1																							FHL1									FHL1						FHL1
FLNA	FLNA						FLNA																	FLNA				FLNA							FLNA				FLNA
GGCX	GGCX																							GGCX															GGCX
HDAC8	HDAC8																																						HDAC8
IFNG	IFNG				IFNG																		IFNG	IFNG	IFNG		IFNG					IFNG	IFNG		IFNG	IFNG			IFNG
ITPKC	ITPKC																							ITPKC														ITPKC	ITPKC
LOX	LOX											LOX		LOX										LOX									LOX		LOX				LOX
LRP1	LRP1											LRP1		LRP1										LRP1				LRP1								LRP1	LRP1	LRP1	LRP1
LTBP4	LTBP4																							LTBP4	LTBP4														LTBP4
MAPK1	MAPK1	MAPK1			MAPK1		MAPK1	MAPK1				MAPK1		MAPK1										MAPK1						MAPK1	MAPK1		MAPK1		MAPK1				MAPK1
MAPK3	MAPK3	MAPK3			MAPK3		MAPK3	MAPK3																MAPK3						MAPK3	MAPK3								MAPK3
MAPK8	MAPK8						MAPK8																	MAPK8						MAPK8	MAPK8				MAPK8				MAPK8
MMP12	MMP12																							MMP12											MMP12				MMP12
MMP2	MMP2											MMP2		MMP2										MMP2	MMP2			MMP2					MMP2	MMP2	MMP2			MMP2	MMP2
MMP9	MMP9																							MMP9	MMP9								MMP9		MMP9	MMP9	MMP9	MMP9	MMP9
MYH11	MYH11	MYH11	MYH11											MYH11										MYH11														MYH11	MYH11
MYH6	MYH6		MYH6											MYH6										MYH6															MYH6
MYLK	MYLK	MYLK					MYLK					MYLK		MYLK										MYLK								MYLK				MYLK			MYLK
NTM	NTM																																					NTM	NTM
PCNT	PCNT																																						PCNT
PKD1	PKD1											PKD1		PKD1										PKD1	PKD1														PKD1
PKD2	PKD2											PKD2		PKD2										PKD2															PKD2
PLG	PLG											PLG		PLG										PLG	PLG								PLG		PLG	PLG			PLG
PRKG1	PRKG1	PRKG1																						PRKG1									PRKG1		PRKG1	PRKG1		PRKG1	PRKG1
SERPINE1	SERPINE1											SERPINE1		SERPINE1										SERPINE1	SERPINE1								SERPINE1		SERPINE1				SERPINE1
SKI	SKI																														SKI							SKI	SKI
SLC2A10	SLC2A10																																					SLC2A10	SLC2A10	SLC2A10
SMAD3	SMAD3				SMAD3			SMAD3						SMAD3										SMAD3	SMAD3			SMAD3			SMAD3		SMAD3					SMAD3	SMAD3
SRF	SRF											SRF		SRF				SRF						SRF									SRF		SRF				SRF
STAT1	STAT1											STAT1		STAT1										STAT1						STAT1					STAT1				STAT1
TGFB1	TGFB1				TGFB1														TGFB1				TGFB1	TGFB1	TGFB1			TGFB1			TGFB1		TGFB1	TGFB1	TGFB1				TGFB1
TGFB2	TGFB2				TGFB2							TGFB2		TGFB2										TGFB2	TGFB2						TGFB2				TGFB2		TGFB2	TGFB2	TGFB2
TGFBR1	TGFBR1				TGFBR1			TGFBR1				TGFBR1		TGFBR1										TGFBR1	TGFBR1						TGFBR1				TGFBR1			TGFBR1	TGFBR1
TGFBR2	TGFBR2				TGFBR2			TGFBR2			TGFBR2	TGFBR2		TGFBR2										TGFBR2							TGFBR2			TGFBR2	TGFBR2			TGFBR2	TGFBR2
TLL1	TLL1																							TLL1															TLL1
TSC2	TSC2													TSC2										TSC2				TSC2											TSC2
TTN	TTN													TTN										TTN															TTN
UMOD	UMOD																																						UMOD
ABCC6	ABCC6																							ABCC6														ABCC6
ANKRD44	ANKRD44																																					ANKRD44
CASP3	CASP3													CASP3										CASP3								CASP3	CASP3					CASP3
CCR2	CCR2											CCR2		CCR2										CCR2											CCR2			CCR2
COL1A2	COL1A2			COL1A2			COL1A2					COL1A2		COL1A2										COL1A2														COL1A2
ENG	ENG										ENG	ENG		ENG										ENG	ENG								ENG	ENG	ENG			ENG
FSTL4	FSTL4																																					FSTL4
HMOX1	HMOX1											HMOX1		HMOX1										HMOX1			HMOX1						HMOX1		HMOX1			HMOX1
IGFBP7	IGFBP7																							IGFBP7											IGFBP7			IGFBP7
IL6R	IL6R																							IL6R													IL6R	IL6R
KLK1	KLK1																							KLK1											KLK1			KLK1
LMNA	LMNA													LMNA										LMNA														LMNA
LOXL2	LOXL2											LOXL2		LOXL2																								LOXL2
LYPD6	LYPD6																																					LYPD6
MMP1	MMP1																							MMP1	MMP1										MMP1			MMP1
NOTCH1	NOTCH1					NOTCH1					NOTCH1	NOTCH1		NOTCH1				NOTCH1						NOTCH1					NOTCH1				NOTCH1		NOTCH1			NOTCH1
PTPN11	PTPN11													PTPN11										PTPN11				PTPN11		PTPN11			PTPN11					PTPN11
RADIL	RADIL																																					RADIL
tgfbr2a	tgfbr2a																																					tgfbr2a
TGFBR3	TGFBR3											TGFBR3		TGFBR3										TGFBR3											TGFBR3		TGFBR3	TGFBR3
TIMP1	TIMP1																							TIMP1	TIMP1								TIMP1			TIMP1		TIMP1
TIMP2	TIMP2																							TIMP2											TIMP2			TIMP2
TNF	TNF				TNF																		TNF	TNF	TNF	TNF		TNF		TNF		TNF	TNF		TNF	TNF		TNF
TNFRSF13B	TNFRSF13B																																					TNFRSF13B
ANKS1A	ANKS1A																																							ANKS1A
ATP5G1	ATP5G1																																							ATP5G1
BOLL	BOLL																																							BOLL
C17orf57	C17orf57																																							C17orf57
CYP17A1	CYP17A1																																							CYP17A1
CYP46A1	CYP46A1																																							CYP46A1
FBN2	FBN2																																							FBN2
FBN3	FBN3																																							FBN3
HHIPL1	HHIPL1																																							HHIPL1
IGFBP6	IGFBP6																																							IGFBP6
JMJD7-PLA2G4B	JMJD7-PLA2G4B																																							JMJD7-PLA2G4B
KARS	KARS																																							KARS
LTBP2	LTBP2																																							LTBP2
LTBP3	LTBP3																																							LTBP3
MARS2	MARS2																																							MARS2
MCM3	MCM3																																							MCM3
MCM6	MCM6																																							MCM6
MGP	MGP																																							MGP
MRPS6	MRPS6																																							MRPS6
NT5C2	NT5C2																																							NT5C2
PEMT	PEMT																																							PEMT
PHACTR1	PHACTR1																																							PHACTR1
PLCL1	PLCL1																																							PLCL1
PMF1	PMF1																																							PMF1
PRKAB1	PRKAB1																																							PRKAB1
PRPF40A	PRPF40A																																							PRPF40A
PSMA7	PSMA7																																							PSMA7
PTTG2	PTTG2																																							PTTG2
RASD1	RASD1																																							RASD1
RBBP8	RBBP8																																							RBBP8
SAMHD1	SAMHD1																																							SAMHD1
SNF8	SNF8																																							SNF8
SPECC1L	SPECC1L																																							SPECC1L
SSR4	SSR4																																							SSR4
STARD13	STARD13																																							STARD13
UBE2Z	UBE2Z																																							UBE2Z
WDR12	WDR12																																							WDR12
ZC3HC1	ZC3HC1																																							ZC3HC1
ZNF259	ZNF259																																							ZNF259
COL16A1	COL16A1																							COL16A1													COL16A1
COL4A2	COL4A2			COL4A2			COL4A2					COL4A2		COL4A2										COL4A2											COL4A2		COL4A2
COL4A3BP	COL4A3BP													COL4A3BP										COL4A3BP													COL4A3BP
DAB2IP	DAB2IP											DAB2IP		DAB2IP										DAB2IP													DAB2IP
GDF7	GDF7				GDF7																																GDF7
LDLR	LDLR																							LDLR	LDLR		LDLR						LDLR				LDLR
PLAU	PLAU																							PLAU	PLAU			PLAU					PLAU		PLAU	PLAU	PLAU
SORT1	SORT1																																				SORT1
TRIM21	TRIM21																							TRIM21													TRIM21
A2M	A2M																														A2M
A4GNT	A4GNT																							A4GNT
AADAT	AADAT																							AADAT
AAMP	AAMP											AAMP		AAMP
AARS2	AARS2																							AARS2
ABAT	ABAT																							ABAT
ABCA1	ABCA1								ABCA1										ABCA1	ABCA1		ABCA1		ABCA1
ABCA12	ABCA12																							ABCA12
ABCA3	ABCA3																							ABCA3
ABCA4	ABCA4																							ABCA4											ABCA4
ABCA5	ABCA5																		ABCA5	ABCA5		ABCA5		ABCA5
ABCB1	ABCB1																							ABCB1
ABCB4	ABCB4																							ABCB4
ABCB8	ABCB8																							ABCB8
ABCC1	ABCC1																							ABCC1
ABCC4	ABCC4																							ABCC4
ABCC8	ABCC8																							ABCC8
ABCC9	ABCC9																							ABCC9									ABCC9
ABCF2	ABCF2																							ABCF2
ABCG1	ABCG1																		ABCG1	ABCG1		ABCG1		ABCG1
ABCG2	ABCG2																							ABCG2
ABCG5	ABCG5								ABCG5															ABCG5
ABCG8	ABCG8								ABCG8															ABCG8
ABHD4	ABHD4																							ABHD4
ABI1	ABI1																							ABI1											ABI1
ABI2	ABI2																							ABI2
ABI3BP	ABI3BP																								ABI3BP
ABL1	ABL1																						ABL1	ABL1
ABL2	ABL2																						ABL2	ABL2				ABL2
ABLIM1	ABLIM1																							ABLIM1
ABO	ABO																							ABO
ABRA	ABRA																							ABRA											ABRA
ACACA	ACACA																							ACACA									ACACA
ACACB	ACACB																							ACACB	ACACB	ACACB
ACADL	ACADL																							ACADL
ACADM	ACADM													ACADM										ACADM
ACADVL	ACADVL																							ACADVL
ACAT1	ACAT1																							ACAT1
ACAT2	ACAT2								ACAT2															ACAT2
ACBD3	ACBD3																							ACBD3
ACE2	ACE2									ACE2														ACE2									ACE2		ACE2
ACER2	ACER2																								ACER2
ACHE	ACHE																							ACHE
ACKR2	ACKR2																							ACKR2
ACKR3	ACKR3										ACKR3	ACKR3		ACKR3										ACKR3
ACMSD	ACMSD																							ACMSD
ACOX1	ACOX1																							ACOX1
ACOX2	ACOX2																							ACOX2
ACP1	ACP1							ACP1																ACP1				ACP1							ACP1
ACSL1	ACSL1																							ACSL1
ACTA1	ACTA1																							ACTA1
ACTB	ACTB		ACTB				ACTB	ACTB																				ACTB
ACTC1	ACTC1													ACTC1										ACTC1
ACTG1	ACTG1		ACTG1				ACTG1	ACTG1
ACTG2	ACTG2	ACTG2																						ACTG2
ACTN1	ACTN1		ACTN1				ACTN1	ACTN1																ACTN1				ACTN1
ACTN2	ACTN2		ACTN2				ACTN2	ACTN2																ACTN2				ACTN2
ACTN3	ACTN3		ACTN3				ACTN3	ACTN3																				ACTN3
ACTN4	ACTN4		ACTN4				ACTN4	ACTN4																ACTN4				ACTN4
ACTR2	ACTR2																											ACTR2
ACTR5	ACTR5																							ACTR5
ACTR6	ACTR6																							ACTR6
ACVR1	ACVR1				ACVR1							ACVR1		ACVR1										ACVR1							ACVR1				ACVR1
ACVR1B	ACVR1B				ACVR1B																										ACVR1B
ACVR1C	ACVR1C				ACVR1C																										ACVR1C
ACVR2A	ACVR2A				ACVR2A																			ACVR2A							ACVR2A
ACVR2B	ACVR2B				ACVR2B							ACVR2B		ACVR2B										ACVR2B							ACVR2B				ACVR2B
ACVRL1	ACVRL1											ACVRL1		ACVRL1										ACVRL1				ACVRL1							ACVRL1
ADA	ADA																							ADA											ADA
ADAM10	ADAM10																							ADAM10												ADAM10
ADAM12	ADAM12																							ADAM12
ADAM15	ADAM15											ADAM15		ADAM15										ADAM15	ADAM15										ADAM15
ADAM17	ADAM17					ADAM17																		ADAM17	ADAM17
ADAM19	ADAM19													ADAM19										ADAM19										ADAM19
ADAM28	ADAM28																							ADAM28
ADAM8	ADAM8											ADAM8		ADAM8										ADAM8	ADAM8
ADAM9	ADAM9																							ADAM9	ADAM9										ADAM9
ADAMTS1	ADAMTS1													ADAMTS1										ADAMTS1											ADAMTS1
ADAMTS12	ADAMTS12																							ADAMTS12
ADAMTS13	ADAMTS13																							ADAMTS13
ADAMTS2	ADAMTS2																							ADAMTS2											ADAMTS2
ADAMTS20	ADAMTS20																								ADAMTS20
ADAMTS4	ADAMTS4																								ADAMTS4
ADAMTS5	ADAMTS5																								ADAMTS5
ADAMTS7	ADAMTS7																							ADAMTS7									ADAMTS7
ADAMTS8	ADAMTS8																							ADAMTS8											ADAMTS8
ADAMTS9	ADAMTS9																							ADAMTS9
ADAMTSL4	ADAMTSL4																								ADAMTSL4
ADAP2	ADAP2													ADAP2										ADAP2
ADAR	ADAR																							ADAR
ADARB2	ADARB2																							ADARB2
ADCY1	ADCY1	ADCY1																												ADCY1
ADCY10	ADCY10																													ADCY10
ADCY2	ADCY2	ADCY2																												ADCY2
ADCY3	ADCY3	ADCY3																												ADCY3
ADCY4	ADCY4	ADCY4																						ADCY4						ADCY4
ADCY5	ADCY5	ADCY5																						ADCY5						ADCY5
ADCY6	ADCY6	ADCY6																						ADCY6						ADCY6			ADCY6
ADCY7	ADCY7	ADCY7																												ADCY7
ADCY8	ADCY8	ADCY8																						ADCY8						ADCY8
ADCY9	ADCY9	ADCY9																												ADCY9
ADCYAP1	ADCYAP1																							ADCYAP1	ADCYAP1	ADCYAP1
ADD1	ADD1											ADD1		ADD1										ADD1
ADD2	ADD2																							ADD2
ADD3	ADD3																							ADD3
ADH1A	ADH1A																							ADH1A
ADH1C	ADH1C																							ADH1C
ADH5	ADH5																							ADH5
ADIPOQ	ADIPOQ																		ADIPOQ	ADIPOQ		ADIPOQ		ADIPOQ	ADIPOQ								ADIPOQ		ADIPOQ
ADIPOR1	ADIPOR1																							ADIPOR1
ADIRF	ADIRF																							ADIRF
ADM	ADM										ADM	ADM		ADM										ADM	ADM								ADM		ADM
ADM2	ADM2											ADM2		ADM2										ADM2
ADORA1	ADORA1												ADORA1											ADORA1									ADORA1			ADORA1
ADORA2A	ADORA2A	ADORA2A																						ADORA2A	ADORA2A								ADORA2A			ADORA2A
ADORA2B	ADORA2B	ADORA2B											ADORA2B											ADORA2B									ADORA2B
ADORA3	ADORA3																							ADORA3												ADORA3
ADRA1A	ADRA1A	ADRA1A												ADRA1A										ADRA1A
ADRA1B	ADRA1B	ADRA1B												ADRA1B										ADRA1B
ADRA1D	ADRA1D	ADRA1D																						ADRA1D									ADRA1D
ADRA2A	ADRA2A																							ADRA2A											ADRA2A
ADRA2B	ADRA2B											ADRA2B		ADRA2B	ADRA2B		ADRA2B							ADRA2B									ADRA2B		ADRA2B
ADRA2C	ADRA2C																							ADRA2C											ADRA2C
ADRB1	ADRB1													ADRB1										ADRB1
ADRB2	ADRB2																							ADRB2	ADRB2	ADRB2		ADRB2
ADRB3	ADRB3																							ADRB3
ADRBK1	ADRBK1													ADRBK1										ADRBK1
AFF3	AFF3																							AFF3
AFTPH	AFTPH																							AFTPH
AGER	AGER																							AGER									AGER		AGER
AGGF1	AGGF1										AGGF1	AGGF1		AGGF1										AGGF1											AGGF1
AGK	AGK																							AGK
AGO2	AGO2																							AGO2
AGPAT1	AGPAT1								AGPAT1
AGPAT2	AGPAT2								AGPAT2
AGPAT5	AGPAT5																							AGPAT5
AGRN	AGRN			AGRN																				AGRN
AGT	AGT									AGT		AGT		AGT	AGT				AGT		AGT	AGT		AGT	AGT			AGT		AGT			AGT		AGT
AGTR1	AGTR1	AGTR1								AGTR1									AGTR1		AGTR1	AGTR1		AGTR1						AGTR1			AGTR1
AGTR2	AGTR2									AGTR2				AGTR2										AGTR2						AGTR2			AGTR2		AGTR2
AGTRAP	AGTRAP																							AGTRAP									AGTRAP
AGXT2	AGXT2																							AGXT2
AHI1	AHI1													AHI1
AHR	AHR											AHR		AHR										AHR									AHR		AHR
AHSG	AHSG																							AHSG
AIFM1	AIFM1																							AIFM1
AIMP1	AIMP1											AIMP1		AIMP1										AIMP1				AIMP1							AIMP1
AIP	AIP																							AIP
AJUBA	AJUBA																											AJUBA
AKAP1	AKAP1																							AKAP1
AKAP10	AKAP10																							AKAP10
AKAP12	AKAP12																							AKAP12				AKAP12
AKAP13	AKAP13																							AKAP13
AKAP5	AKAP5																							AKAP5
AKAP6	AKAP6													AKAP6
AKAP9	AKAP9																							AKAP9
AKR1B1	AKR1B1																							AKR1B1									AKR1B1		AKR1B1
AKT1	AKT1		AKT1				AKT1					AKT1		AKT1										AKT1	AKT1			AKT1					AKT1		AKT1
AKT2	AKT2		AKT2				AKT2																	AKT2				AKT2
AKT3	AKT3		AKT3				AKT3																	AKT3
ALB	ALB																							ALB
ALCAM	ALCAM																							ALCAM											ALCAM
ALDH1A2	ALDH1A2											ALDH1A2		ALDH1A2										ALDH1A2											ALDH1A2
ALDH2	ALDH2																							ALDH2
ALDH3A2	ALDH3A2																							ALDH3A2
ALDH5A1	ALDH5A1																							ALDH5A1
ALDH8A1	ALDH8A1																							ALDH8A1
ALDOA	ALDOA																																ALDOA
ALG10	ALG10																							ALG10
ALG8	ALG8																							ALG8
ALK	ALK																								ALK
ALKBH3	ALKBH3																							ALKBH3
ALMS1	ALMS1																							ALMS1
ALOX12	ALOX12											ALOX12		ALOX12										ALOX12											ALOX12
ALOX15	ALOX15																							ALOX15								ALOX15	ALOX15
ALOX15B	ALOX15B																		ALOX15B		ALOX15B	ALOX15B
ALOX5AP	ALOX5AP																							ALOX5AP									ALOX5AP
ALPK3	ALPK3													ALPK3										ALPK3
ALPL	ALPL																							ALPL
AMBN	AMBN																								AMBN
AMD1	AMD1																							AMD1
AMELX	AMELX																							AMELX
AMER1	AMER1																							AMER1
AMH	AMH				AMH
AMHR2	AMHR2				AMHR2																										AMHR2
AMICA1	AMICA1																							AMICA1
AMOT	AMOT										AMOT	AMOT		AMOT										AMOT											AMOT
AMOTL1	AMOTL1		AMOTL1																					AMOTL1
AMPH	AMPH																							AMPH
AMY2A	AMY2A																							AMY2A
AMY2B	AMY2B																							AMY2B
ANG	ANG											ANG		ANG										ANG											ANG
ANGPT1	ANGPT1											ANGPT1		ANGPT1										ANGPT1	ANGPT1								ANGPT1		ANGPT1	ANGPT1
ANGPT2	ANGPT2											ANGPT2		ANGPT2										ANGPT2				ANGPT2					ANGPT2		ANGPT2	ANGPT2
ANGPT4	ANGPT4											ANGPT4		ANGPT4										ANGPT4
ANGPTL1	ANGPTL1																							ANGPTL1											ANGPTL1
ANGPTL2	ANGPTL2																							ANGPTL2											ANGPTL2
ANGPTL3	ANGPTL3											ANGPTL3		ANGPTL3										ANGPTL3	ANGPTL3										ANGPTL3
ANGPTL4	ANGPTL4											ANGPTL4		ANGPTL4										ANGPTL4			ANGPTL4								ANGPTL4
ANGPTL6	ANGPTL6											ANGPTL6		ANGPTL6										ANGPTL6
ANK1	ANK1																							ANK1
ANK2	ANK2													ANK2										ANK2
ANK3	ANK3																							ANK3
ANKRD1	ANKRD1													ANKRD1										ANKRD1
ANKRD17	ANKRD17											ANKRD17		ANKRD17										ANKRD17										ANKRD17	ANKRD17	ANKRD17
ANKRD27	ANKRD27																							ANKRD27
ANKRD29	ANKRD29																							ANKRD29
ANKRD55	ANKRD55																							ANKRD55
ANKRD6	ANKRD6																							ANKRD6
ANPEP	ANPEP									ANPEP		ANPEP		ANPEP										ANPEP	ANPEP										ANPEP
ANTXR1	ANTXR1																							ANTXR1	ANTXR1
ANTXR2	ANTXR2																							ANTXR2
ANXA1	ANXA1																							ANXA1	ANXA1	ANXA1						ANXA1
ANXA2	ANXA2											ANXA2		ANXA2										ANXA2										ANXA2	ANXA2
ANXA3	ANXA3											ANXA3		ANXA3										ANXA3
ANXA5	ANXA5																							ANXA5
ANXA6	ANXA6																							ANXA6
ANXA7	ANXA7																							ANXA7
AOC3	AOC3																							AOC3
AP1S2	AP1S2																							AP1S2											AP1S2
AP2M1	AP2M1																											AP2M1
AP3M2	AP3M2																							AP3M2
AP3S2	AP3S2																							AP3S2
AP4E1	AP4E1																							AP4E1
AP4S1	AP4S1																							AP4S1
APBB1	APBB1																								APBB1
APBB2	APBB2																								APBB2
APBB3	APBB3																							APBB3
APC	APC																							APC											APC
APCS	APCS																							APCS
APEX1	APEX1																							APEX1									APEX1
APH1A	APH1A					APH1A																		APH1A					APH1A					APH1A	APH1A
APH1B	APH1B					APH1B																							APH1B
APLN	APLN																							APLN											APLN
APLNR	APLNR																							APLNR
APLP1	APLP1																								APLP1
APLP2	APLP2																								APLP2
APOA2	APOA2																							APOA2
APOA4	APOA4								APOA4															APOA4			APOA4
APOA5	APOA5																							APOA5
APOB	APOB								APOB			APOB		APOB					APOB		APOB	APOB		APOB											APOB
APOBEC1	APOBEC1																							APOBEC1
APOBEC3B	APOBEC3B																							APOBEC3B
APOC1	APOC1																							APOC1
APOC2	APOC2																							APOC2
APOC3	APOC3																							APOC3
APOD	APOD											APOD		APOD
APOE	APOE											APOE		APOE										APOE	APOE		APOE						APOE		APOE	APOE
APOH	APOH											APOH		APOH										APOH											APOH
APOL3	APOL3																							APOL3
APOL4	APOL4																							APOL4
APOLD1	APOLD1											APOLD1		APOLD1
APOM	APOM																							APOM
APOPT1	APOPT1																																APOPT1
APP	APP																							APP	APP								APP		APP
APPL1	APPL1																							APPL1
APTX	APTX																							APTX
AQP1	AQP1											AQP1		AQP1										AQP1												AQP1
AQP2	AQP2																							AQP2
AQP4	AQP4																							AQP4												AQP4
AR	AR																							AR
ARAF	ARAF	ARAF																						ARAF
ARAP3	ARAP3																							ARAP3										ARAP3
ARF6	ARF6																						ARF6
ARG1	ARG1																							ARG1									ARG1		ARG1
ARG2	ARG2																							ARG2
ARHGAP1	ARHGAP1																							ARHGAP1
ARHGAP22	ARHGAP22											ARHGAP22		ARHGAP22										ARHGAP22
ARHGAP24	ARHGAP24											ARHGAP24		ARHGAP24										ARHGAP24											ARHGAP24
ARHGAP35	ARHGAP35						ARHGAP35																	ARHGAP35
ARHGAP5	ARHGAP5						ARHGAP5
ARHGAP6	ARHGAP6																											ARHGAP6
ARHGAP9	ARHGAP9																							ARHGAP9
ARHGDIA	ARHGDIA																							ARHGDIA											ARHGDIA
ARHGDIB	ARHGDIB																							ARHGDIB
ARHGEF1	ARHGEF1	ARHGEF1																						ARHGEF1
ARHGEF10	ARHGEF10																							ARHGEF10
ARHGEF11	ARHGEF11	ARHGEF11																						ARHGEF11										ARHGEF11
ARHGEF12	ARHGEF12	ARHGEF12																						ARHGEF12										ARHGEF12
ARHGEF15	ARHGEF15											ARHGEF15		ARHGEF15										ARHGEF15											ARHGEF15
ARHGEF19	ARHGEF19																							ARHGEF19
ARHGEF25	ARHGEF25																							ARHGEF25
ARHGEF26	ARHGEF26																							ARHGEF26											ARHGEF26
ARHGEF28	ARHGEF28																																ARHGEF28
ARHGEF3	ARHGEF3																											ARHGEF3
ARHGEF4	ARHGEF4																							ARHGEF4
ARHGEF6	ARHGEF6																							ARHGEF6
ARHGEF7	ARHGEF7																							ARHGEF7
ARID1A	ARID1A																							ARID1A
ARID3B	ARID3B																							ARID3B
ARID4A	ARID4A																							ARID4A
ARID4B	ARID4B																							ARID4B
ARID5A	ARID5A																							ARID5A
ARKADIA	ARKADIA																														ARKADIA
ARL4C	ARL4C																							ARL4C
ARL5B	ARL5B																							ARL5B
ARL6	ARL6																							ARL6
ARL8B	ARL8B																							ARL8B
ARMS2	ARMS2																							ARMS2
ARNT	ARNT																							ARNT										ARNT	ARNT
ARNTL	ARNTL																							ARNTL									ARNTL		ARNTL
ARPC2	ARPC2																											ARPC2
ARRB1	ARRB1																							ARRB1
ARRB2	ARRB2																							ARRB2									ARRB2
ARSB	ARSB																							ARSB
ASAP1	ASAP1																											ASAP1
ASB4	ASB4										ASB4	ASB4		ASB4
ASH1L	ASH1L		ASH1L
ASIC1	ASIC1																							ASIC1
ASIC2	ASIC2																							ASIC2
ASIC3	ASIC3																							ASIC3
ASIC4	ASIC4																							ASIC4
ASIC5	ASIC5																							ASIC5
ASIP	ASIP																							ASIP
ASMTL	ASMTL																							ASMTL
ASPH	ASPH																							ASPH
ASPN	ASPN																							ASPN
ASS1	ASS1																							ASS1
ASTN2	ASTN2																							ASTN2
ATE1	ATE1																							ATE1
ATF2	ATF2													ATF2										ATF2						ATF2	ATF2
ATF3	ATF3																							ATF3									ATF3		ATF3
ATF4	ATF4																							ATF4						ATF4	ATF4
ATF6	ATF6																							ATF6
ATF7	ATF7																							ATF7
ATG12	ATG12																							ATG12
ATG14	ATG14																							ATG14
ATG16L1	ATG16L1																							ATG16L1
ATG5	ATG5													ATG5										ATG5
ATG7	ATG7													ATG7										ATG7
ATL3	ATL3																							ATL3
ATM	ATM													ATM										ATM						ATM
ATMIN	ATMIN																							ATMIN
ATP1A1	ATP1A1																							ATP1A1
ATP1A2	ATP1A2																							ATP1A2
ATP1A3	ATP1A3																							ATP1A3
ATP1A4	ATP1A4																							ATP1A4
ATP2A2	ATP2A2																							ATP2A2
ATP2B1	ATP2B1																							ATP2B1
ATP2B3	ATP2B3																							ATP2B3
ATP2B4	ATP2B4																							ATP2B4
ATP2C1	ATP2C1																							ATP2C1
ATP4A	ATP4A																							ATP4A
ATP4B	ATP4B																							ATP4B
ATP5A1	ATP5A1																							ATP5A1											ATP5A1
ATP5B	ATP5B											ATP5B		ATP5B										ATP5B
ATP5J	ATP5J																							ATP5J
ATP6V0A2	ATP6V0A2																							ATP6V0A2											ATP6V0A2
ATP6V0E2-AS1	ATP6V0E2-AS1																							ATP6V0E2-AS1
ATP6V1A	ATP6V1A																							ATP6V1A
ATP8B2	ATP8B2																							ATP8B2
ATPIF1	ATPIF1											ATPIF1		ATPIF1										ATPIF1											ATPIF1
ATR	ATR																							ATR
AVP	AVP																							AVP	AVP			AVP					AVP
AVPR1A	AVPR1A	AVPR1A																						AVPR1A
AVPR1B	AVPR1B	AVPR1B																						AVPR1B
AVPR2	AVPR2																							AVPR2
AXL	AXL																							AXL									AXL		AXL	AXL
AZU1	AZU1																							AZU1												AZU1
B2M	B2M																							B2M
B3GAT3	B3GAT3																							B3GAT3
B4GALNT1	B4GALNT1																							B4GALNT1
B4GALNT2	B4GALNT2																							B4GALNT2
B4GALT1	B4GALT1											B4GALT1		B4GALT1										B4GALT1	B4GALT1
B9D1	B9D1													B9D1										B9D1
BACE1	BACE1																							BACE1											BACE1
BACH1	BACH1																							BACH1
BAD	BAD						BAD
BAG3	BAG3																							BAG3
BAG4	BAG4																							BAG4
BAG5	BAG5																							BAG5
BAI1	BAI1											BAI1		BAI1										BAI1											BAI1
BAI2	BAI2											BAI2		BAI2
BAI3	BAI3											BAI3		BAI3
BAIAP2	BAIAP2							BAIAP2
BAK1	BAK1																							BAK1
BAMBI	BAMBI				BAMBI
BASP1	BASP1													BASP1
BAX	BAX																							BAX
BAZ1A	BAZ1A																							BAZ1A
BAZ1B	BAZ1B													BAZ1B										BAZ1B
BBS2	BBS2														BBS2
BBS4	BBS4													BBS4
BBS5	BBS5													BBS5
BBS7	BBS7													BBS7
BCAM	BCAM																							BCAM	BCAM
BCAP31	BCAP31																								BCAP31
BCAR1	BCAR1						BCAR1																	BCAR1				BCAR1
BCAT1	BCAT1																							BCAT1
BCHE	BCHE																							BCHE
BCL2	BCL2						BCL2																	BCL2				BCL2			BCL2				BCL2
BCL2A1	BCL2A1																							BCL2A1
BCL2L1	BCL2L1																							BCL2L1									BCL2L1
BCL2L11	BCL2L11																							BCL2L11	BCL2L11
BCL3	BCL3																								BCL3
BCL6	BCL6																							BCL6	BCL6
BCL6B	BCL6B																							BCL6B											BCL6B
BCL9	BCL9																													BCL9	BCL9
BCOR	BCOR													BCOR										BCOR
BCR	BCR																							BCR
BDKRB1	BDKRB1																							BDKRB1
BDKRB2	BDKRB2																							BDKRB2											BDKRB2	BDKRB2
BDNF	BDNF																							BDNF											BDNF
BECN1	BECN1																							BECN1
BEX4	BEX4																							BEX4
BGLAP	BGLAP																							BGLAP
BGN	BGN																							BGN
BHLHE40	BHLHE40																								BHLHE40
BHLHE41	BHLHE41																							BHLHE41
BICC1	BICC1																							BICC1
BID	BID																							BID
BIN1	BIN1																							BIN1
BIRC2	BIRC2						BIRC2																	BIRC2
BIRC3	BIRC3						BIRC3																	BIRC3
BIRC5	BIRC5																							BIRC5											BIRC5
BIRC6	BIRC6																							BIRC6
BLM	BLM																							BLM
BLMH	BLMH																							BLMH
BMP1	BMP1																							BMP1
BMP10	BMP10													BMP10										BMP10
BMP2	BMP2				BMP2									BMP2										BMP2	BMP2						BMP2		BMP2		BMP2
BMP4	BMP4				BMP4							BMP4		BMP4										BMP4							BMP4		BMP4	BMP4	BMP4
BMP5	BMP5				BMP5																			BMP5
BMP6	BMP6				BMP6																			BMP6									BMP6		BMP6
BMP7	BMP7				BMP7							BMP7		BMP7										BMP7	BMP7						BMP7		BMP7
BMP8A	BMP8A				BMP8A
BMP8B	BMP8B				BMP8B
BMPER	BMPER											BMPER		BMPER										BMPER									BMPER		BMPER
BMPR1A	BMPR1A				BMPR1A									BMPR1A										BMPR1A	BMPR1A						BMPR1A				BMPR1A
BMPR1B	BMPR1B				BMPR1B																			BMPR1B	BMPR1B						BMPR1B		BMPR1B
BMPR2	BMPR2				BMPR2							BMPR2		BMPR2										BMPR2	BMPR2						BMPR2		BMPR2		BMPR2
BMX	BMX																							BMX											BMX
BNIP2	BNIP2																							BNIP2
BNIP3	BNIP3																							BNIP3
BNIP3L	BNIP3L																							BNIP3L
BORA	BORA																							BORA
BPGM	BPGM																							BPGM
BPI	BPI																							BPI											BPI
BPTF	BPTF																							BPTF
BRAF	BRAF	BRAF					BRAF																	BRAF				BRAF							BRAF
BRCA1	BRCA1																							BRCA1
BRCA2	BRCA2																							BRCA2
BRD1	BRD1																							BRD1
BRMS1	BRMS1																							BRMS1											BRMS1
BRS3	BRS3																							BRS3
BSCL2	BSCL2																							BSCL2
BTBD7	BTBD7																							BTBD7
BTC	BTC																							BTC											BTC
BTG1	BTG1											BTG1		BTG1										BTG1
BTG2	BTG2																							BTG2
BZRAP1	BZRAP1																							BZRAP1
BZW1	BZW1																							BZW1
C10orf10	C10orf10																							C10orf10
C11orf82	C11orf82																							C11orf82
C12orf49	C12orf49																							C12orf49
C16orf45	C16orf45																							C16orf45
C18orf8	C18orf8																							C18orf8
C19orf10	C19orf10																							C19orf10
C19orf80	C19orf80																							C19orf80
C1GALT1	C1GALT1											C1GALT1		C1GALT1										C1GALT1	C1GALT1									C1GALT1	C1GALT1
C1GALT1C1	C1GALT1C1																							C1GALT1C1											C1GALT1C1
C1orf51	C1orf51																							C1orf51
C1QA	C1QA																							C1QA									C1QA
C1QBP	C1QBP																							C1QBP
C1QTNF5	C1QTNF5																							C1QTNF5
C1QTNF9	C1QTNF9																							C1QTNF9									C1QTNF9
C1S	C1S																							C1S
C2	C2																							C2
C20orf196	C20orf196																							C20orf196
C2CD3	C2CD3													C2CD3										C2CD3
C3	C3											C3		C3										C3	C3	C3									C3	C3
C3AR1	C3AR1											C3AR1		C3AR1										C3AR1
C3orf18	C3orf18																							C3orf18
C3orf58	C3orf58													C3orf58
C4A	C4A																							C4A												C4A
C4B	C4B																							C4B												C4B
C4orf33	C4orf33																							C4orf33
C5	C5											C5		C5										C5												C5
C5AR1	C5AR1																							C5AR1
C6	C6											C6		C6										C6
C6orf10	C6orf10																							C6orf10
C6orf15	C6orf15																								C6orf15
C7orf26	C7orf26																							C7orf26
C7orf63	C7orf63																							C7orf63
C8orf34	C8orf34																							C8orf34
CA1	CA1																							CA1
CA12	CA12																							CA12
CA13	CA13																							CA13
CA14	CA14																							CA14
CA2	CA2																							CA2
CA3	CA3																							CA3
CA4	CA4																							CA4
CA5A	CA5A																							CA5A
CA5B	CA5B																							CA5B
CA6	CA6																							CA6
CA7	CA7																							CA7
CA9	CA9																							CA9
CAAP1	CAAP1																							CAAP1
CABIN1	CABIN1																							CABIN1
CACNA1A	CACNA1A																							CACNA1A						CACNA1A
CACNA1B	CACNA1B																							CACNA1B						CACNA1B
CACNA1C	CACNA1C	CACNA1C																						CACNA1C						CACNA1C
CACNA1D	CACNA1D	CACNA1D																						CACNA1D						CACNA1D		CACNA1D
CACNA1E	CACNA1E																							CACNA1E						CACNA1E
CACNA1F	CACNA1F	CACNA1F																						CACNA1F						CACNA1F
CACNA1G	CACNA1G																							CACNA1G						CACNA1G			CACNA1G
CACNA1H	CACNA1H																							CACNA1H						CACNA1H
CACNA1I	CACNA1I																							CACNA1I						CACNA1I
CACNA1S	CACNA1S	CACNA1S																						CACNA1S						CACNA1S
CACNA2D1	CACNA2D1																							CACNA2D1						CACNA2D1
CACNA2D2	CACNA2D2																							CACNA2D2						CACNA2D2
CACNA2D3	CACNA2D3																							CACNA2D3						CACNA2D3
CACNA2D4	CACNA2D4																													CACNA2D4
CACNB1	CACNB1																							CACNB1						CACNB1
CACNB2	CACNB2																							CACNB2						CACNB2
CACNB3	CACNB3																							CACNB3						CACNB3			CACNB3
CACNB4	CACNB4																							CACNB4						CACNB4
CACNG1	CACNG1																							CACNG1						CACNG1
CACNG2	CACNG2																													CACNG2
CACNG3	CACNG3																													CACNG3
CACNG4	CACNG4																													CACNG4
CACNG5	CACNG5																													CACNG5
CACNG6	CACNG6																													CACNG6
CACNG7	CACNG7																													CACNG7
CACNG8	CACNG8																													CACNG8
CACYBP	CACYBP													CACYBP										CACYBP
CALCA	CALCA											CALCA		CALCA										CALCA									CALCA	CALCA	CALCA	CALCA
CALCB	CALCB																							CALCB
CALCOCO1	CALCOCO1																							CALCOCO1
CALCRL	CALCRL	CALCRL										CALCRL		CALCRL										CALCRL									CALCRL
CALD1	CALD1	CALD1																										CALD1
CALM1	CALM1	CALM1																						CALM1
CALM2	CALM2	CALM2
CALM3	CALM3	CALM3
CALML3	CALML3	CALML3
CALML4	CALML4																							CALML4
CALML5	CALML5	CALML5
CALML6	CALML6	CALML6
CALR	CALR													CALR										CALR											CALR
CALR3	CALR3																							CALR3
CAMK2A	CAMK2A																							CAMK2A									CAMK2A
CAMK2B	CAMK2B																							CAMK2B
CAMK2D	CAMK2D																							CAMK2D									CAMK2D
CAMK2G	CAMK2G																							CAMK2G
CAMK2N2	CAMK2N2																							CAMK2N2
CAMK4	CAMK4																							CAMK4
CAMLG	CAMLG																							CAMLG
CAMP	CAMP																							CAMP									CAMP		CAMP
CAMTA1	CAMTA1																							CAMTA1
CAMTA2	CAMTA2																							CAMTA2
CAND1	CAND1																							CAND1
CANT1	CANT1																							CANT1
CAPG	CAPG																							CAPG
CAPN1	CAPN1																							CAPN1				CAPN1					CAPN1
CAPN2	CAPN2						CAPN2																	CAPN2										CAPN2
CAPN7	CAPN7																							CAPN7
CAPNS1	CAPNS1																							CAPNS1				CAPNS1							CAPNS1
CARD6	CARD6																							CARD6
CARTPT	CARTPT																							CARTPT
CASK	CASK		CASK																						CASK
CASP1	CASP1																							CASP1
CASP10	CASP10																							CASP10
CASP7	CASP7													CASP7										CASP7
CASP8	CASP8											CASP8		CASP8										CASP8	CASP8								CASP8
CASP9	CASP9																							CASP9									CASP9
CASQ2	CASQ2																							CASQ2
CASR	CASR																							CASR
CAST	CAST																							CAST				CAST
CAT	CAT																							CAT				CAT					CAT		CAT
CATSPER1	CATSPER1																													CATSPER1
CATSPER2	CATSPER2																													CATSPER2
CATSPER3	CATSPER3																													CATSPER3
CATSPER4	CATSPER4																													CATSPER4
CAV1	CAV1						CAV1				CAV1	CAV1		CAV1										CAV1	CAV1			CAV1				CAV1			CAV1	CAV1
CAV2	CAV2						CAV2																	CAV2											CAV2
CAV3	CAV3						CAV3							CAV3										CAV3
CBFB	CBFB																							CBFB
CBL	CBL																							CBL											CBL
CBLN1	CBLN1																							CBLN1
CBR1	CBR1																							CBR1
CBS	CBS																							CBS											CBS
CBX2	CBX2																							CBX2											CBX2
CBX7	CBX7																							CBX7
CBY1	CBY1													CBY1										CBY1
CC2D1A	CC2D1A																							CC2D1A
CCBE1	CCBE1											CCBE1		CCBE1										CCBE1
CCDC103	CCDC103													CCDC103
CCDC109B	CCDC109B																							CCDC109B
CCDC11	CCDC11																							CCDC11
CCDC117	CCDC117																							CCDC117
CCDC136	CCDC136																							CCDC136
CCDC167	CCDC167																							CCDC167
CCDC39	CCDC39													CCDC39
CCDC40	CCDC40													CCDC40
CCDC50	CCDC50																							CCDC50
CCDC74A	CCDC74A																							CCDC74A
CCDC74B	CCDC74B																							CCDC74B
CCDC8	CCDC8																							CCDC8
CCDC80	CCDC80																								CCDC80
CCDC81	CCDC81																							CCDC81
CCDC85A	CCDC85A																							CCDC85A
CCDC88A	CCDC88A																																CCDC88A
CCL1	CCL1																							CCL1									CCL1		CCL1
CCL11	CCL11											CCL11		CCL11										CCL11											CCL11
CCL13	CCL13																							CCL13
CCL15	CCL15																							CCL15
CCL17	CCL17																							CCL17
CCL18	CCL18																							CCL18
CCL2	CCL2											CCL2		CCL2										CCL2						CCL2			CCL2		CCL2
CCL20	CCL20																							CCL20
CCL21	CCL21																							CCL21
CCL24	CCL24											CCL24		CCL24										CCL24											CCL24
CCL26	CCL26																							CCL26											CCL26
CCL28	CCL28																							CCL28
CCL3L1	CCL3L1																							CCL3L1
CCL3L3	CCL3L3																							CCL3L3
CCL4	CCL4																							CCL4												CCL4
CCL5	CCL5																							CCL5									CCL5
CCL7	CCL7																							CCL7											CCL7
CCM2	CCM2										CCM2	CCM2		CCM2										CCM2										CCM2	CCM2
CCNA2	CCNA2																							CCNA2
CCNB1	CCNB1													CCNB1										CCNB1
CCND1	CCND1						CCND1																	CCND1				CCND1					CCND1
CCND2	CCND2						CCND2																	CCND2
CCND3	CCND3						CCND3																	CCND3
CCNE1	CCNE1																							CCNE1	CCNE1										CCNE1
CCNE2	CCNE2																							CCNE2											CCNE2
CCNF	CCNF																							CCNF
CCNT1	CCNT1																							CCNT1
CCR1	CCR1																							CCR1
CCR3	CCR3											CCR3		CCR3										CCR3											CCR3
CCR5	CCR5																							CCR5											CCR5
CCR8	CCR8																							CCR8									CCR8
CCT2	CCT2																							CCT2
CD14	CD14																							CD14
CD151	CD151																							CD151	CD151			CD151							CD151	CD151
CD163	CD163																							CD163
CD1D	CD1D																							CD1D
CD209	CD209																							CD209
CD226	CD226																							CD226
CD24	CD24																															CD24
CD274	CD274																							CD274
CD276	CD276																							CD276
CD28	CD28																							CD28											CD28
CD2AP	CD2AP																							CD2AP
CD34	CD34										CD34	CD34		CD34										CD34
CD36	CD36			CD36					CD36										CD36		CD36	CD36		CD36			CD36								CD36
CD38	CD38																							CD38
CD3E	CD3E																							CD3E											CD3E
CD4	CD4																							CD4
CD40	CD40																							CD40											CD40
CD40LG	CD40LG																							CD40LG											CD40LG
CD44	CD44			CD44																				CD44	CD44								CD44		CD44
CD47	CD47			CD47																				CD47									CD47
CD52	CD52																							CD52
CD53	CD53																							CD53
CD55	CD55																							CD55
CD59	CD59																							CD59
CD63	CD63																							CD63											CD63
CD68	CD68																							CD68
CD74	CD74																							CD74
CD81	CD81																							CD81				CD81						CD81
CD82	CD82																								CD82
CD83	CD83																							CD83
CD86	CD86																							CD86
CD9	CD9																							CD9	CD9									CD9	CD9
CD96	CD96																							CD96
CD97	CD97																							CD97
CD99	CD99																							CD99
CDC16	CDC16																							CDC16
CDC42	CDC42		CDC42				CDC42	CDC42				CDC42		CDC42									CDC42	CDC42				CDC42			CDC42				CDC42
CDC42BPA	CDC42BPA																											CDC42BPA
CDC42BPB	CDC42BPB																											CDC42BPB
CDC42EP3	CDC42EP3																																CDC42EP3
CDC7	CDC7																							CDC7
CDCP1	CDCP1																							CDCP1
CDH1	CDH1							CDH1															CDH1		CDH1			CDH1
CDH13	CDH13											CDH13		CDH13										CDH13											CDH13
CDH17	CDH17																							CDH17
CDH2	CDH2											CDH2		CDH2										CDH2										CDH2	CDH2
CDH5	CDH5											CDH5		CDH5										CDH5				CDH5						CDH5	CDH5	CDH5
CDK1	CDK1													CDK1										CDK1
CDK2	CDK2																							CDK2
CDK4	CDK4		CDK4																					CDK4									CDK4
CDK5	CDK5																							CDK5	CDK5
CDK6	CDK6																							CDK6									CDK6
CDKL1	CDKL1													CDKL1
CDKN1A	CDKN1A																							CDKN1A									CDKN1A		CDKN1A
CDKN1B	CDKN1B																							CDKN1B				CDKN1B					CDKN1B		CDKN1B
CDKN1C	CDKN1C																							CDKN1C									CDKN1C
CDKN2C	CDKN2C																							CDKN2C
CDKN2D	CDKN2D																							CDKN2D
CDO1	CDO1																							CDO1
CDON	CDON																							CDON
CDR2L	CDR2L																							CDR2L
CDS1	CDS1																							CDS1
CDS2	CDS2																							CDS2
CDX2	CDX2											CDX2		CDX2										CDX2
CDX4	CDX4											CDX4		CDX4										CDX4
CEACAM1	CEACAM1											CEACAM1		CEACAM1										CEACAM1											CEACAM1
CEBPA	CEBPA																							CEBPA							CEBPA
CEL	CEL								CEL															CEL
CELF2	CELF2																							CELF2
CELF4	CELF4																							CELF4
CENPF	CENPF																							CENPF
CEP164	CEP164																							CEP164
CEP68	CEP68																							CEP68
CEP85L	CEP85L																							CEP85L
CERS6	CERS6																							CERS6
CES1	CES1																							CES1			CES1
CETP	CETP																		CETP	CETP		CETP		CETP
CFB	CFB																							CFB
CFC1	CFC1																							CFC1											CFC1
CFC1B	CFC1B																							CFC1B											CFC1B
CFH	CFH																							CFH
CFHR1	CFHR1																							CFHR1
CFL1	CFL1																							CFL1
CFLAR	CFLAR																							CFLAR
CFP	CFP																							CFP
CFTR	CFTR																							CFTR
CGA	CGA																							CGA
CGB	CGB																							CGB
CGN	CGN		CGN
CHAD	CHAD			CHAD			CHAD
CHCHD2	CHCHD2																											CHCHD2
CHD7	CHD7											CHD7		CHD7										CHD7											CHD7
CHGA	CHGA																							CHGA											CHGA
CHI3L1	CHI3L1											CHI3L1		CHI3L1										CHI3L1
CHM	CHM											CHM		CHM										CHM
CHMP2B	CHMP2B																							CHMP2B
CHMP5	CHMP5																							CHMP5
CHN2	CHN2																							CHN2
CHORDC1	CHORDC1																							CHORDC1
CHRD	CHRD				CHRD
CHRDL2	CHRDL2																								CHRDL2
CHRM1	CHRM1																							CHRM1
CHRM2	CHRM2																							CHRM2
CHRM3	CHRM3														CHRM3		CHRM3							CHRM3									CHRM3
CHRM3	CHRM3														CHRM3		CHRM3							CHRM3									CHRM3
CHRM4	CHRM4																							CHRM4
CHRM5	CHRM5																							CHRM5
CHRNA1	CHRNA1																							CHRNA1
CHRNA10	CHRNA10																							CHRNA10
CHRNA2	CHRNA2																							CHRNA2
CHRNA3	CHRNA3																							CHRNA3
CHRNA4	CHRNA4																							CHRNA4
CHRNA5	CHRNA5																							CHRNA5
CHRNA6	CHRNA6																							CHRNA6
CHRNA7	CHRNA7											CHRNA7		CHRNA7										CHRNA7
CHRNA9	CHRNA9																							CHRNA9
CHRNB1	CHRNB1																							CHRNB1
CHRNB2	CHRNB2																							CHRNB2
CHRNB3	CHRNB3																							CHRNB3
CHRNB4	CHRNB4																							CHRNB4
CHRND	CHRND																							CHRND
CHRNE	CHRNE																							CHRNE
CHRNG	CHRNG																							CHRNG
CHST4	CHST4																							CHST4
CIAPIN1	CIAPIN1																							CIAPIN1
CIB1	CIB1																											CIB1
CIDEC	CIDEC																								CIDEC	CIDEC
CIR1	CIR1					CIR1
CISD2	CISD2																							CISD2											CISD2
CITED1	CITED1										CITED1	CITED1		CITED1										CITED1											CITED1
CITED2	CITED2										CITED2	CITED2		CITED2										CITED2										CITED2	CITED2
CKAP4	CKAP4																							CKAP4									CKAP4
CKLF	CKLF																																CKLF
CKM	CKM																							CKM
CKMT2	CKMT2																							CKMT2
CLCN2	CLCN2																							CLCN2
CLCN6	CLCN6																							CLCN6
CLCNKA	CLCNKA																							CLCNKA
CLDN1	CLDN1		CLDN1																													CLDN1
CLDN10	CLDN10		CLDN10
CLDN11	CLDN11		CLDN11																													CLDN11
CLDN14	CLDN14		CLDN14
CLDN15	CLDN15		CLDN15
CLDN16	CLDN16		CLDN16
CLDN17	CLDN17		CLDN17
CLDN18	CLDN18		CLDN18
CLDN19	CLDN19		CLDN19																													CLDN19
CLDN2	CLDN2		CLDN2																													CLDN2
CLDN20	CLDN20		CLDN20
CLDN22	CLDN22		CLDN22
CLDN23	CLDN23		CLDN23																					CLDN23
CLDN24	CLDN24		CLDN24
CLDN25	CLDN25		CLDN25
CLDN3	CLDN3		CLDN3																													CLDN3
CLDN4	CLDN4		CLDN4																													CLDN4
CLDN5	CLDN5		CLDN5																					CLDN5								CLDN5
CLDN6	CLDN6		CLDN6
CLDN7	CLDN7		CLDN7
CLDN8	CLDN8		CLDN8
CLDN9	CLDN9		CLDN9
CLEC14A	CLEC14A																							CLEC14A
CLEC1B	CLEC1B																							CLEC1B
CLEC2B	CLEC2B																							CLEC2B
CLEC4A	CLEC4A																							CLEC4A
CLEC4E	CLEC4E																							CLEC4E
CLIC4	CLIC4											CLIC4		CLIC4										CLIC4									CLIC4		CLIC4
CLIC5	CLIC5																							CLIC5
CLINT1	CLINT1																							CLINT1
CLPS	CLPS								CLPS
CLSTN2	CLSTN2																							CLSTN2
CLU	CLU																							CLU
CMA1	CMA1									CMA1		CMA1		CMA1										CMA1	CMA1
CMKLR1	CMKLR1																							CMKLR1
CMTM7	CMTM7																							CMTM7
CNGB3	CNGB3																							CNGB3
CNN1	CNN1																							CNN1
CNN2	CNN2																							CNN2
CNOT1	CNOT1																							CNOT1
CNOT3	CNOT3																							CNOT3
CNP	CNP																							CNP									CNP
CNR1	CNR1																							CNR1
CNR2	CNR2																							CNR2
CNTF	CNTF																							CNTF
CNTN1	CNTN1																												CNTN1
CNTN2	CNTN2																								CNTN2
CNTN5	CNTN5																							CNTN5
CNTN6	CNTN6																							CNTN6
CNTNAP5	CNTNAP5																							CNTNAP5
COL10A1	COL10A1																							COL10A1
COL11A1	COL11A1			COL11A1			COL11A1							COL11A1										COL11A1
COL11A2	COL11A2			COL11A2			COL11A2
COL12A1	COL12A1																							COL12A1
COL13A1	COL13A1																						COL13A1	COL13A1	COL13A1										COL13A1
COL14A1	COL14A1													COL14A1
COL15A1	COL15A1											COL15A1		COL15A1										COL15A1											COL15A1
COL17A1	COL17A1																								COL17A1
COL18A1	COL18A1											COL18A1		COL18A1										COL18A1	COL18A1			COL18A1							COL18A1	COL18A1
COL19A1	COL19A1																								COL19A1
COL24A1	COL24A1			COL24A1			COL24A1
COL27A1	COL27A1			COL27A1			COL27A1
COL28A1	COL28A1																							COL28A1
COL2A1	COL2A1			COL2A1			COL2A1							COL2A1										COL2A1	COL2A1
COL4A3	COL4A3			COL4A3			COL4A3					COL4A3		COL4A3										COL4A3											COL4A3
COL4A4	COL4A4			COL4A4			COL4A4
COL4A5	COL4A5			COL4A5			COL4A5
COL4A6	COL4A6			COL4A6			COL4A6																		COL4A6
COL5A1	COL5A1			COL5A1			COL5A1					COL5A1		COL5A1										COL5A1
COL5A2	COL5A2			COL5A2			COL5A2																	COL5A2
COL5A3	COL5A3			COL5A3			COL5A3																		COL5A3
COL6A1	COL6A1			COL6A1			COL6A1																	COL6A1
COL6A2	COL6A2			COL6A2			COL6A2
COL6A3	COL6A3			COL6A3			COL6A3
COL6A6	COL6A6			COL6A6			COL6A6
COL8A1	COL8A1											COL8A1		COL8A1										COL8A1											COL8A1
COL8A2	COL8A2											COL8A2		COL8A2										COL8A2											COL8A2
COL9A2	COL9A2																							COL9A2
COMMD1	COMMD1																							COMMD1											COMMD1
COMMD3-BMI1	COMMD3-BMI1																							COMMD3-BMI1
COMP	COMP			COMP			COMP																	COMP									COMP
COMT	COMT																							COMT
COPS2	COPS2																							COPS2
COPS3	COPS3																							COPS3
COPS4	COPS4																							COPS4
COPS5	COPS5																							COPS5
COQ10A	COQ10A																							COQ10A
COQ6	COQ6																																COQ6
CORIN	CORIN																							CORIN
CORO2A	CORO2A																							CORO2A
CORT	CORT																							CORT									CORT
COX15	COX15																							COX15
COX17	COX17													COX17
COX6A2	COX6A2																							COX6A2
COX7A1	COX7A1																							COX7A1
COX7C	COX7C																							COX7C
CPA1	CPA1																							CPA1
CPA3	CPA3									CPA3
CPB2	CPB2																							CPB2
CPD	CPD																							CPD
CPE	CPE													CPE
CPEB3	CPEB3																							CPEB3
CPS1	CPS1																							CPS1
CPSF6	CPSF6																							CPSF6
CPT1A	CPT1A																							CPT1A
CPT1C	CPT1C																							CPT1C
CPT2	CPT2																							CPT2
CPVL	CPVL																							CPVL
CR1	CR1																							CR1												CR1
CRABP2	CRABP2																														CRABP2
CRB1	CRB1																						CRB1
CRB3	CRB3		CRB3																													CRB3
CREB1	CREB1																							CREB1						CREB1	CREB1					CREB1
CREB3	CREB3																													CREB3	CREB3
CREB3L4	CREB3L4																													CREB3L4	CREB3L4
CREB5	CREB5																							CREB5						CREB5	CREB5
CREBBP	CREBBP				CREBBP	CREBBP		CREBBP																CREBBP						CREBBP	CREBBP				CREBBP
CRELD1	CRELD1													CRELD1										CRELD1
CREM	CREM																							CREM
CRH	CRH																							CRH												CRH
CRHR2	CRHR2											CRHR2		CRHR2										CRHR2											CRHR2	CRHR2
CRIP1	CRIP1													CRIP1										CRIP1
CRISPLD2	CRISPLD2																								CRISPLD2
CRK	CRK						CRK																CRK	CRK	CRK
CRKL	CRKL						CRKL					CRKL		CRKL									CRKL	CRKL				CRKL							CRKL
CRLS1	CRLS1																							CRLS1
CRP	CRP																		CRP	CRP		CRP		CRP
CRTC2	CRTC2																							CRTC2											CRTC2
CRYAB	CRYAB																							CRYAB											CRYAB
CSF1	CSF1																		CSF1		CSF1	CSF1		CSF1											CSF1
CSF1R	CSF1R																						CSF1R	CSF1R	CSF1R								CSF1R		CSF1R
CSF2	CSF2																		CSF2		CSF2	CSF2		CSF2				CSF2					CSF2		CSF2
CSF2RB	CSF2RB																							CSF2RB											CSF2RB
CSF3	CSF3																							CSF3											CSF3
CSF3R	CSF3R																							CSF3R
CSGALNACT1	CSGALNACT1																							CSGALNACT1
CSH1	CSH1																							CSH1											CSH1
CSH2	CSH2																							CSH2											CSH2
CSK	CSK																							CSK				CSK
CSL	CSL																												CSL
CSMD1	CSMD1																							CSMD1
CSMD2	CSMD2																							CSMD2
CSNK2A1	CSNK2A1		CSNK2A1					CSNK2A1																CSNK2A1
CSNK2A2	CSNK2A2		CSNK2A2					CSNK2A2																CSNK2A2
CSNK2B	CSNK2B		CSNK2B					CSNK2B																CSNK2B
CSPG4	CSPG4											CSPG4		CSPG4										CSPG4											CSPG4
CSRP2	CSRP2																																CSRP2
CSRP3	CSRP3													CSRP3										CSRP3
CSTF2T	CSTF2T																							CSTF2T
CTBP1	CTBP1					CTBP1																		CTBP1
CTBP2	CTBP2					CTBP2																		CTBP2											CTBP2
CTC1	CTC1																							CTC1
CTCF	CTCF																							CTCF
CTDSP2	CTDSP2																							CTDSP2
CTF1	CTF1																							CTF1									CTF1
CTGF	CTGF											CTGF		CTGF										CTGF	CTGF			CTGF							CTGF
CTH	CTH																							CTH											CTH
CTLA4	CTLA4																							CTLA4
CTNNA1	CTNNA1		CTNNA1					CTNNA1																CTNNA1								CTNNA1
CTNNA2	CTNNA2		CTNNA2					CTNNA2
CTNNA3	CTNNA3		CTNNA3					CTNNA3																CTNNA3
CTNNB1	CTNNB1		CTNNB1				CTNNB1	CTNNB1			CTNNB1	CTNNB1		CTNNB1										CTNNB1	CTNNB1			CTNNB1		CTNNB1	CTNNB1		CTNNB1		CTNNB1
CTNNBIP1	CTNNBIP1															CTNNBIP1								CTNNBIP1									CTNNBIP1
CTNNBL1	CTNNBL1																							CTNNBL1
CTNND1	CTNND1							CTNND1																				CTNND1
CTSA	CTSA									CTSA														CTSA
CTSB	CTSB																							CTSB	CTSB									CTSB	CTSB
CTSD	CTSD																							CTSD
CTSG	CTSG									CTSG														CTSG
CTSH	CTSH											CTSH		CTSH											CTSH
CTSK	CTSK																							CTSK	CTSK
CTSL	CTSL																							CTSL	CTSL
CTSS	CTSS																							CTSS	CTSS								CTSS
CTSV	CTSV																							CTSV
CTTN	CTTN		CTTN																					CTTN	CTTN											CTTN
CUL1	CUL1				CUL1
CUL5	CUL5																							CUL5
CUL7	CUL7										CUL7	CUL7		CUL7										CUL7										CUL7	CUL7
CX3CL1	CX3CL1											CX3CL1		CX3CL1										CX3CL1			CX3CL1								CX3CL1
CX3CR1	CX3CR1											CX3CR1		CX3CR1										CX3CR1											CX3CR1
CXADR	CXADR													CXADR										CXADR								CXADR
CXCL1	CXCL1																							CXCL1											CXCL1
CXCL11	CXCL11																							CXCL11
CXCL12	CXCL12											CXCL12		CXCL12										CXCL12	CXCL12								CXCL12		CXCL12
CXCL13	CXCL13											CXCL13		CXCL13										CXCL13
CXCL14	CXCL14																							CXCL14											CXCL14
CXCL16	CXCL16																							CXCL16
CXCL17	CXCL17											CXCL17		CXCL17
CXCL3	CXCL3																							CXCL3
CXCL5	CXCL5																							CXCL5
CXCL6	CXCL6																							CXCL6
CXCL9	CXCL9																							CXCL9
CXCR1	CXCR1																							CXCR1
CXCR2	CXCR2																							CXCR2											CXCR2
CXCR3	CXCR3											CXCR3		CXCR3										CXCR3											CXCR3
CXCR4	CXCR4											CXCR4		CXCR4										CXCR4											CXCR4
CXCR6	CXCR6																							CXCR6
CXXC4	CXXC4																							CXXC4
CYB5B	CYB5B																							CYB5B
CYB5R3	CYB5R3																							CYB5R3
CYB5R4	CYB5R4																							CYB5R4
CYBA	CYBA																							CYBA											CYBA
CYBB	CYBB																							CYBB											CYBB
CYCS	CYCS																							CYCS									CYCS
CYGB	CYGB																							CYGB											CYGB
CYLD	CYLD																							CYLD											CYLD
CYP11A1	CYP11A1																							CYP11A1
CYP11B1	CYP11B1																							CYP11B1
CYP11B2	CYP11B2																							CYP11B2											CYP11B2
CYP19A1	CYP19A1																							CYP19A1
CYP1A1	CYP1A1																							CYP1A1
CYP1A2	CYP1A2																							CYP1A2
CYP1B1	CYP1B1											CYP1B1		CYP1B1										CYP1B1									CYP1B1
CYP24A1	CYP24A1																							CYP24A1
CYP26A1	CYP26A1																							CYP26A1
CYP26B1	CYP26B1																							CYP26B1
CYP2B6	CYP2B6																							CYP2B6
CYP2C19	CYP2C19																							CYP2C19
CYP2C8	CYP2C8																							CYP2C8
CYP2C9	CYP2C9																							CYP2C9											CYP2C9
CYP2D6	CYP2D6																							CYP2D6
CYP2E1	CYP2E1																							CYP2E1
CYP2J2	CYP2J2																							CYP2J2									CYP2J2
CYP3A5	CYP3A5																							CYP3A5
CYP4A11	CYP4A11	CYP4A11																						CYP4A11
CYP4A22	CYP4A22	CYP4A22
CYP4F2	CYP4F2																							CYP4F2
CYP51A1	CYP51A1																							CYP51A1											CYP51A1
CYP7A1	CYP7A1																							CYP7A1
CYR61	CYR61											CYR61		CYR61										CYR61	CYR61								CYR61	CYR61	CYR61
CYSLTR1	CYSLTR1											CYSLTR1		CYSLTR1										CYSLTR1												CYSLTR1
CYSLTR2	CYSLTR2											CYSLTR2		CYSLTR2										CYSLTR2												CYSLTR2
CYTIP	CYTIP																							CYTIP
DAAM2	DAAM2																							DAAM2
DAB2	DAB2																							DAB2				DAB2							DAB2
DACT1	DACT1																							DACT1
DAG1	DAG1			DAG1																				DAG1
DAND5	DAND5													DAND5										DAND5
DAPK3	DAPK3																							DAPK3
DARC	DARC																							DARC
DAXX	DAXX																							DAXX
DBH	DBH																							DBH
DBNDD2	DBNDD2																							DBNDD2
DBNL	DBNL																							DBNL
DBP	DBP																							DBP
DCAF8	DCAF8																							DCAF8
DCHS1	DCHS1																							DCHS1
DCN	DCN				DCN																			DCN	DCN								DCN		DCN
DCUN1D5	DCUN1D5																							DCUN1D5
DDAH1	DDAH1											DDAH1		DDAH1										DDAH1											DDAH1
DDC	DDC																							DDC
DDIT3	DDIT3											DDIT3		DDIT3										DDIT3
DDR1	DDR1																							DDR1	DDR1
DDR2	DDR2																								DDR2
DDX56	DDX56																							DDX56
DEDD	DEDD																							DEDD
DEF6	DEF6																							DEF6
DEFA1	DEFA1																							DEFA1
DES	DES																							DES
DGAT1	DGAT1								DGAT1															DGAT1
DGAT2	DGAT2								DGAT2															DGAT2
DGCR8	DGCR8																							DGCR8									DGCR8		DGCR8
DGKA	DGKA																							DGKA											DGKA
DGKB	DGKB																							DGKB
DHCR7	DHCR7											DHCR7		DHCR7										DHCR7
DHFR	DHFR																							DHFR
DHH	DHH																															DHH
DHRS1	DHRS1																							DHRS1
DHX35	DHX35																							DHX35
DIAPH1	DIAPH1						DIAPH1																					DIAPH1
DICER1	DICER1											DICER1		DICER1										DICER1											DICER1
DICER1-AS1	DICER1-AS1																							DICER1-AS1
DIDO1	DIDO1																							DIDO1
DIO2	DIO2																							DIO2
DIO3	DIO3																							DIO3
DISP1	DISP1																							DISP1
DKC1	DKC1																							DKC1
DKFZp686P0738	DKFZp686P0738										DKFZp686P0738	DKFZp686P0738		DKFZp686P0738
DKK1	DKK1													DKK1										DKK1											DKK1
DLC1	DLC1													DLC1										DLC1				DLC1
DLG1	DLG1																						DLG1	DLG1								DLG1			DLG1
DLG2	DLG2																							DLG2
DLK1	DLK1																							DLK1
DLL1	DLL1					DLL1								DLL1										DLL1	DLL1				DLL1						DLL1
DLL3	DLL3					DLL3																							DLL3
DLL4	DLL4					DLL4						DLL4		DLL4										DLL4					DLL4						DLL4
DLX1	DLX1																							DLX1
DLX2	DLX2																							DLX2
DLX3	DLX3											DLX3		DLX3										DLX3
DLX4	DLX4																							DLX4
DLX5	DLX5																							DLX5
DLX6-AS1	DLX6-AS1																							DLX6-AS1
DMD	DMD																							DMD
DMP1	DMP1																							DMP1	DMP1										DMP1
DMPK	DMPK																							DMPK
DMRT1	DMRT1																						DMRT1
DNAAF1	DNAAF1													DNAAF1										DNAAF1
DNAH11	DNAH11																							DNAH11
DNAH5	DNAH5																							DNAH5
DNAJA1	DNAJA1																							DNAJA1
DNAJB1	DNAJB1																							DNAJB1
DNAJB11	DNAJB11																							DNAJB11
DNAJB4	DNAJB4																							DNAJB4
DNAJB5	DNAJB5																							DNAJB5
DNAJB6	DNAJB6																							DNAJB6
DNAJB9	DNAJB9																							DNAJB9
DNAJC3	DNAJC3																							DNAJC3
DNM1L	DNM1L																							DNM1L
DNM2	DNM2																							DNM2			DNM2	DNM2
DNMT3A	DNMT3A																							DNMT3A
DNMT3B	DNMT3B																							DNMT3B
DOCK1	DOCK1						DOCK1																	DOCK1						DOCK1
DOCK4	DOCK4																						DOCK4	DOCK4
DOCK6	DOCK6																							DOCK6
DOCK9	DOCK9																							DOCK9
DOK5	DOK5																							DOK5
DOK6	DOK6																							DOK6
DOT1L	DOT1L																							DOT1L
DPAGT1	DPAGT1																															DPAGT1
DPCD	DPCD																							DPCD
DPH3	DPH3																							DPH3
DPH7	DPH7																																DPH7
DPP4	DPP4																							DPP4	DPP4
DPP6	DPP6																							DPP6
DPYSL3	DPYSL3																							DPYSL3
DRAP1	DRAP1																							DRAP1
DRD1	DRD1																							DRD1
DRD2	DRD2																							DRD2
DRD3	DRD3																							DRD3
DRD4	DRD4																							DRD4
DRD5	DRD5																							DRD5
DROSHA	DROSHA																							DROSHA											DROSHA
DSC2	DSC2																							DSC2
DSE	DSE																											DSE
DSG2	DSG2																							DSG2
DSP	DSP													DSP									DSP	DSP
DTNA	DTNA																							DTNA												DTNA
DTX1	DTX1					DTX1																							DTX1
DTX2	DTX2					DTX2																							DTX2
DTX3	DTX3					DTX3																		DTX3					DTX3
DTX3L	DTX3L					DTX3L
DTX4	DTX4					DTX4																							DTX4
DUSP1	DUSP1																							DUSP1
DUSP10	DUSP10																										DUSP10
DUSP18	DUSP18																							DUSP18
DUSP4	DUSP4																							DUSP4
DUSP6	DUSP6													DUSP6										DUSP6
DVL1	DVL1					DVL1																		DVL1
DVL1P1	DVL1P1													DVL1P1
DVL2	DVL2					DVL2								DVL2										DVL2
DVL3	DVL3					DVL3								DVL3										DVL3
DYNC2LI1	DYNC2LI1																							DYNC2LI1
DYRK1A	DYRK1A																							DYRK1A
DYSF	DYSF																							DYSF
E2F1	E2F1																							E2F1									E2F1		E2F1
E2F2	E2F2																							E2F2
E2F3	E2F3																							E2F3									E2F3
E2F4	E2F4				E2F4																			E2F4
E2F5	E2F5				E2F5
E2F6	E2F6																							E2F6
E2F7	E2F7											E2F7		E2F7										E2F7
E2F8	E2F8											E2F8		E2F8										E2F8
E4F1	E4F1																																E4F1
EAF2	EAF2																							EAF2											EAF2
EARS2	EARS2																							EARS2
EBNA1BP2	EBNA1BP2																							EBNA1BP2
ECE1	ECE1													ECE1										ECE1											ECE1
ECE2	ECE2													ECE2										ECE2
ECM1	ECM1											ECM1		ECM1										ECM1											ECM1
ECM2	ECM2																								ECM2
ECSCR	ECSCR											ECSCR		ECSCR										ECSCR
ECT2	ECT2																							ECT2											ECT2
EDA	EDA																								EDA
EDF1	EDF1																							EDF1											EDF1
EDIL3	EDIL3																							EDIL3											EDIL3
EDN1	EDN1											EDN1		EDN1	EDN1									EDN1	EDN1			EDN1					EDN1		EDN1
EDN2	EDN2														EDN2									EDN2
EDN3	EDN3														EDN3									EDN3
EDNRB	EDNRB														EDNRB									EDNRB											EDNRB
EEF1A2	EEF1A2																							EEF1A2
EEF1B2	EEF1B2																							EEF1B2
EEF1D	EEF1D																							EEF1D									EEF1D
EEF1DP3	EEF1DP3																							EEF1DP3
EFNA1	EFNA1											EFNA1		EFNA1										EFNA1									EFNA1		EFNA1
EFNA5	EFNA5																											EFNA5
EFNB1	EFNB1																							EFNB1				EFNB1					EFNB1		EFNB1
EFNB2	EFNB2											EFNB2		EFNB2										EFNB2				EFNB2						EFNB2	EFNB2
EFTUD2	EFTUD2																							EFTUD2
EGF	EGF						EGF					EGF		EGF										EGF	EGF	EGF	EGF					EGF	EGF		EGF
EGFL6	EGFL6																							EGFL6	EGFL6										EGFL6
EGFL7	EGFL7										EGFL7	EGFL7		EGFL7										EGFL7										EGFL7
EGFLAM	EGFLAM																								EGFLAM
EGFR	EGFR						EGFR	EGFR																EGFR	EGFR			EGFR							EGFR
EGLN1	EGLN1											EGLN1		EGLN1										EGLN1											EGLN1
EGLN2	EGLN2																							EGLN2											EGLN2
EGLN3	EGLN3																							EGLN3											EGLN3
EGR1	EGR1											EGR1		EGR1										EGR1									EGR1
EGR2	EGR2																							EGR2
EGR3	EGR3											EGR3		EGR3										EGR3											EGR3
EHD1	EHD1																											EHD1
EHD3	EHD3																							EHD3											EHD3
EHD4	EHD4																							EHD4											EHD4
EIF1B	EIF1B																							EIF1B
EIF2A	EIF2A																							EIF2A
EIF2AK1	EIF2AK1																							EIF2AK1
EIF2AK2	EIF2AK2																							EIF2AK2									EIF2AK2
EIF2AK3	EIF2AK3																							EIF2AK3
EIF3A	EIF3A																							EIF3A
EIF3C	EIF3C																							EIF3C
EIF3CL	EIF3CL																							EIF3CL
EIF3E	EIF3E																							EIF3E
EIF4EBP1	EIF4EBP1																							EIF4EBP1	EIF4EBP1	EIF4EBP1
EIF4EBP2	EIF4EBP2																								EIF4EBP2	EIF4EBP2
EIF4G3	EIF4G3																							EIF4G3
EIF4H	EIF4H																							EIF4H
ELAC2	ELAC2																							ELAC2
ELANE	ELANE																							ELANE
ELAVL1	ELAVL1																							ELAVL1									ELAVL1
ELF3	ELF3																								ELF3
ELF4	ELF4																							ELF4
ELK1	ELK1						ELK1																							ELK1
ELK3	ELK3											ELK3		ELK3										ELK3
ELOVL4	ELOVL4																							ELOVL4
ELTD1	ELTD1																							ELTD1											ELTD1
EMD	EMD																							EMD
EMILIN1	EMILIN1																								EMILIN1
EMP1	EMP1																							EMP1
EMP3	EMP3																							EMP3
EN2	EN2																							EN2
ENDOG	ENDOG																							ENDOG
ENO1	ENO1																							ENO1
ENO2	ENO2																							ENO2
ENO4	ENO4																							ENO4
ENPEP	ENPEP									ENPEP		ENPEP		ENPEP										ENPEP
ENPP1	ENPP1																							ENPP1	ENPP1
ENPP2	ENPP2																							ENPP2											ENPP2
ENTPD1	ENTPD1																							ENTPD1
EOMES	EOMES													EOMES
EP300	EP300				EP300	EP300		EP300						EP300										EP300						EP300	EP300
EP400	EP400																							EP400
EPAS1	EPAS1											EPAS1		EPAS1										EPAS1											EPAS1
EPB41	EPB41		EPB41																					EPB41
EPB41L1	EPB41L1		EPB41L1
EPB41L2	EPB41L2		EPB41L2
EPB41L3	EPB41L3		EPB41L3
EPB41L5	EPB41L5																											EPB41L5
EPB42	EPB42																							EPB42
EPCAM	EPCAM																															EPCAM
EPGN	EPGN											EPGN		EPGN										EPGN
EPHA1	EPHA1											EPHA1		EPHA1
EPHA2	EPHA2										EPHA2	EPHA2		EPHA2										EPHA2	EPHA2										EPHA2
EPHA3	EPHA3																							EPHA3				EPHA3
EPHB1	EPHB1											EPHB1		EPHB1										EPHB1
EPHB2	EPHB2											EPHB2		EPHB2										EPHB2										EPHB2	EPHB2
EPHB3	EPHB3											EPHB3		EPHB3										EPHB3											EPHB3
EPHB4	EPHB4											EPHB4		EPHB4										EPHB4											EPHB4
EPHB6	EPHB6																							EPHB6
EPHX1	EPHX1																							EPHX1
EPHX2	EPHX2																							EPHX2											EPHX2
EPM2A	EPM2A																							EPM2A
EPN1	EPN1																							EPN1
EPN2	EPN2																							EPN2
EPOR	EPOR													EPOR										EPOR											EPOR
ERAP1	ERAP1											ERAP1		ERAP1										ERAP1											ERAP1
ERAP2	ERAP2																							ERAP2
ERBB2	ERBB2						ERBB2	ERBB2				ERBB2		ERBB2									ERBB2	ERBB2				ERBB2				ERBB2			ERBB2
ERBB3	ERBB3													ERBB3										ERBB3
ERBB4	ERBB4													ERBB4										ERBB4
ERCC2	ERCC2																								ERCC2
EREG	EREG											EREG		EREG										EREG
ERG	ERG																							ERG											ERG
ERN1	ERN1																							ERN1
ERRFI1	ERRFI1											ERRFI1		ERRFI1										ERRFI1
ERVFRD-1	ERVFRD-1																							ERVFRD-1
ERVW-1	ERVW-1																							ERVW-1
ESAM	ESAM																							ESAM											ESAM	ESAM
ESM1	ESM1											ESM1		ESM1
ESR1	ESR1																							ESR1							ESR1				ESR1
ESR2	ESR2																							ESR2								ESR2	ESR2
ESRRA	ESRRA																							ESRRA
ESRRG	ESRRG																							ESRRG
ESX1	ESX1											ESX1		ESX1										ESX1
ETNK1	ETNK1																							ETNK1
ETS1	ETS1											ETS1		ETS1										ETS1	ETS1										ETS1
ETS2	ETS2																							ETS2
ETV2	ETV2											ETV2		ETV2										ETV2											ETV2
ETV6	ETV6																							ETV6											ETV6
EVI1	EVI1													EVI1
EVI2A	EVI2A																							EVI2A
EVI2B	EVI2B																							EVI2B
EXOC3	EXOC3		EXOC3
EXOC3L2	EXOC3L2																							EXOC3L2
EXOC4	EXOC4		EXOC4
EYA1	EYA1											EYA1		EYA1										EYA1											EYA1
EYA3	EYA3																							EYA3
EYA4	EYA4																							EYA4
EZR	EZR																											EZR
F10	F10																							F10
F11	F11																							F11
F11R	F11R		F11R																					F11R											F11R
F12	F12																							F12											F12
F13A1	F13A1																							F13A1
F13B	F13B																							F13B
F2	F2																						F2	F2				F2					F2		F2	F2
F2R	F2R																						F2R	F2R											F2R	F2R
F2RL1	F2RL1																							F2RL1											F2RL1
F2RL2	F2RL2																							F2RL2
F2RL3	F2RL3																							F2RL3
F3	F3											F3		F3										F3									F3		F3	F3
F5	F5																							F5	F5
F7	F7																							F7	F7
F8	F8																							F8
F9	F9																							F9
FAAH	FAAH																							FAAH
FABP1	FABP1								FABP1															FABP1
FABP2	FABP2								FABP2
FABP3	FABP3																							FABP3
FABP4	FABP4																							FABP4											FABP4
FABP5	FABP5																							FABP5
FADD	FADD																							FADD
FADS1	FADS1																							FADS1
FAF2	FAF2																							FAF2
FAHD2A	FAHD2A																							FAHD2A
FAIM2	FAIM2																							FAIM2
FAK	FAK																													FAK
FAM105B	FAM105B											FAM105B		FAM105B
FAM107B	FAM107B																							FAM107B
FAM109B	FAM109B																							FAM109B
FAM174A	FAM174A																							FAM174A
FAM20A	FAM20A																							FAM20A
FAM49A	FAM49A																							FAM49A
FAM49B	FAM49B																							FAM49B
FAM69B	FAM69B																							FAM69B
FAM78B	FAM78B																							FAM78B
FANCB	FANCB																							FANCB
FAP	FAP																							FAP	FAP
FARP1	FARP1																							FARP1
FARP2	FARP2							FARP2
FAS	FAS																							FAS									FAS		FAS
FASLG	FASLG											FASLG		FASLG										FASLG									FASLG
FASN	FASN																							FASN
FAT4	FAT4																							FAT4
FAXDC2	FAXDC2																							FAXDC2
FBLIM1	FBLIM1																						FBLIM1
FBLN1	FBLN1																							FBLN1	FBLN1										FBLN1
FBXL2	FBXL2																							FBXL2
FBXO32	FBXO32																							FBXO32
FBXO4	FBXO4																							FBXO4
FBXW7	FBXW7										FBXW7	FBXW7		FBXW7										FBXW7										FBXW7	FBXW7
FBXW8	FBXW8											FBXW8		FBXW8
FCER1G	FCER1G																							FCER1G
FCGR1A	FCGR1A																							FCGR1A
FCGR2A	FCGR2A																							FCGR2A
FCGR2B	FCGR2B																							FCGR2B
FCGR3B	FCGR3B																							FCGR3B
FDFT1	FDFT1																							FDFT1
FENDRR	FENDRR																							FENDRR
FER	FER							FER
FERMT1	FERMT1																							FERMT1
FERMT2	FERMT2																							FERMT2	FERMT2			FERMT2
FERMT3	FERMT3																							FERMT3											FERMT3
FES	FES																							FES											FES
FFAR3	FFAR3																							FFAR3
FGA	FGA																							FGA
FGB	FGB																							FGB
FGD5	FGD5																							FGD5
FGF1	FGF1											FGF1		FGF1										FGF1											FGF1
FGF10	FGF10											FGF10		FGF10										FGF10											FGF10
FGF12	FGF12													FGF12										FGF12
FGF13	FGF13																							FGF13											FGF13
FGF16	FGF16																							FGF16
FGF18	FGF18											FGF18		FGF18										FGF18
FGF19	FGF19													FGF19										FGF19
FGF2	FGF2											FGF2		FGF2										FGF2				FGF2					FGF2		FGF2	FGF2
FGF20	FGF20													FGF20
FGF23	FGF23																							FGF23
FGF3	FGF3													FGF3										FGF3
FGF4	FGF4																							FGF4											FGF4
FGF5	FGF5																							FGF5											FGF5
FGF6	FGF6											FGF6		FGF6										FGF6
FGF7	FGF7																							FGF7
FGF8	FGF8											FGF8		FGF8										FGF8											FGF8
FGF9	FGF9											FGF9		FGF9										FGF9											FGF9
FGFBP3	FGFBP3																							FGFBP3												FGFBP3
FGFR1	FGFR1							FGFR1				FGFR1		FGFR1										FGFR1									FGFR1		FGFR1
FGFR2	FGFR2											FGFR2		FGFR2										FGFR2											FGFR2
FGFR3	FGFR3																							FGFR3	FGFR3										FGFR3
FGFRL1	FGFRL1													FGFRL1										FGFRL1										FGFRL1
FGG	FGG																							FGG
FGGY	FGGY																							FGGY
FGR	FGR																							FGR
FHL2	FHL2													FHL2										FHL2	FHL2
FHL5	FHL5																							FHL5
FIBIN	FIBIN																							FIBIN
FIGF	FIGF						FIGF					FIGF		FIGF										FIGF											FIGF
FIGLA	FIGLA																							FIGLA
FKBP15	FKBP15																							FKBP15
FKBP1A	FKBP1A													FKBP1A										FKBP1A
FKBP1B	FKBP1B																							FKBP1B
FKBP2	FKBP2																							FKBP2
FKTN	FKTN																							FKTN
FLI1	FLI1																							FLI1										FLI1
FLJ43585	FLJ43585																							FLJ43585
FLNB	FLNB						FLNB																	FLNB				FLNB						FLNB
FLNC	FLNC						FLNC
FLRT2	FLRT2																							FLRT2
FLRT3	FLRT3																							FLRT3
FLT1	FLT1						FLT1					FLT1		FLT1										FLT1									FLT1	FLT1	FLT1	FLT1
FLT3	FLT3																							FLT3
FLT3LG	FLT3LG																							FLT3LG
FLT4	FLT4						FLT4					FLT4		FLT4										FLT4										FLT4	FLT4
FLVCR1	FLVCR1																							FLVCR1
FLVCR2	FLVCR2																							FLVCR2
FMN2	FMN2																							FMN2
FMO2	FMO2																							FMO2
FMOD	FMOD																							FMOD	FMOD
FN1	FN1			FN1			FN1					FN1		FN1										FN1	FN1			FN1					FN1	FN1	FN1
FNDC1	FNDC1																							FNDC1
FNDC3B	FNDC3B																							FNDC3B
FOLH1	FOLH1																							FOLH1											FOLH1
FOLR1	FOLR1																							FOLR1
FOS	FOS																							FOS						FOS	FOS
FOSB	FOSB																							FOSB
FOSL1	FOSL1											FOSL1		FOSL1										FOSL1
FOSL2	FOSL2																								FOSL2
FOXA1	FOXA1																							FOXA1
FOXA2	FOXA2																							FOXA2
FOXC1	FOXC1											FOXC1		FOXC1										FOXC1											FOXC1
FOXC2	FOXC2											FOXC2		FOXC2										FOXC2											FOXC2
FOXE3	FOXE3																							FOXE3											FOXE3
FOXF1	FOXF1										FOXF1	FOXF1		FOXF1										FOXF1	FOXF1										FOXF1
FOXF2	FOXF2																								FOXF2
FOXH1	FOXH1											FOXH1		FOXH1										FOXH1							FOXH1
FOXI1	FOXI1																							FOXI1
FOXJ1	FOXJ1													FOXJ1										FOXJ1
FOXL1	FOXL1													FOXL1
FOXL2	FOXL2																							FOXL2
FOXM1	FOXM1										FOXM1	FOXM1		FOXM1										FOXM1									FOXM1		FOXM1
FOXN4	FOXN4																							FOXN4
FOXO1	FOXO1											FOXO1		FOXO1										FOXO1											FOXO1
FOXO3	FOXO3																							FOXO3									FOXO3		FOXO3
FOXO4	FOXO4											FOXO4		FOXO4										FOXO4									FOXO4
FOXP1	FOXP1													FOXP1										FOXP1
FOXP2	FOXP2																							FOXP2
FOXP3	FOXP3													FOXP3										FOXP3
FOXP4	FOXP4													FOXP4										FOXP4
FOXS1	FOXS1											FOXS1		FOXS1										FOXS1
FPR1	FPR1																							FPR1
FPR2	FPR2																							FPR2											FPR2
FREM1	FREM1																								FREM1
FRG1	FRG1																							FRG1
FRMD4A	FRMD4A																							FRMD4A
FRS2	FRS2													FRS2										FRS2
FRY	FRY																							FRY
FRZB	FRZB											FRZB		FRZB
FSHB	FSHB																							FSHB
FSHR	FSHR																							FSHR
FST	FST				FST
FSTL1	FSTL1																							FSTL1
FSTL3	FSTL3																							FSTL3
FTH1	FTH1																							FTH1
FURIN	FURIN																							FURIN					FURIN					FURIN	FURIN
FUT11	FUT11																							FUT11
FUT3	FUT3																							FUT3
FUT4	FUT4																							FUT4
FUT6	FUT6																							FUT6
FUT7	FUT7																							FUT7
FUT9	FUT9																							FUT9
FXN	FXN																							FXN
FXR1	FXR1																							FXR1
FXYD1	FXYD1																							FXYD1
FYB	FYB																							FYB
FYN	FYN						FYN	FYN																	FYN
FZD1	FZD1											FZD1		FZD1
FZD10	FZD10											FZD10		FZD10
FZD2	FZD2											FZD2		FZD2										FZD2
FZD3	FZD3											FZD3		FZD3
FZD4	FZD4										FZD4	FZD4		FZD4										FZD4									FZD4		FZD4
FZD5	FZD5											FZD5		FZD5										FZD5										FZD5	FZD5
FZD6	FZD6											FZD6		FZD6
FZD7	FZD7											FZD7		FZD7
FZD8	FZD8											FZD8		FZD8
FZD9	FZD9											FZD9		FZD9
G6PC3	G6PC3																							G6PC3
G6PD	G6PD																							G6PD											G6PD
GAA	GAA													GAA										GAA
GAB1	GAB1													GAB1										GAB1											GAB1
GAB2	GAB2																							GAB2						GAB2
GABPA	GABPA																							GABPA
GABRA1	GABRA1																							GABRA1
GABRA2	GABRA2																							GABRA2
GABRA3	GABRA3																							GABRA3
GABRA4	GABRA4																							GABRA4
GABRA5	GABRA5																							GABRA5
GABRA6	GABRA6																							GABRA6
GABRB1	GABRB1																							GABRB1
GABRB2	GABRB2																							GABRB2
GABRB3	GABRB3																							GABRB3
GABRD	GABRD																							GABRD
GABRE	GABRE																							GABRE
GABRG1	GABRG1																							GABRG1
GABRG2	GABRG2																							GABRG2
GABRG3	GABRG3																							GABRG3
GABRP	GABRP																							GABRP
GABRR3	GABRR3																							GABRR3
GADD45A	GADD45A																							GADD45A											GADD45A	GADD45A
GAL	GAL																							GAL
GALNT1	GALNT1																							GALNT1
GALNT11	GALNT11													GALNT11
GALNT18	GALNT18																							GALNT18
GAS1	GAS1																							GAS1
GAS6	GAS6																							GAS6									GAS6		GAS6	GAS6
GAST	GAST																							GAST											GAST
GATA1	GATA1																							GATA1											GATA1
GATA2	GATA2											GATA2		GATA2										GATA2
GATA3	GATA3													GATA3										GATA3
GATA4	GATA4											GATA4		GATA4										GATA4											GATA4
GATA5	GATA5																							GATA5
GATA6	GATA6											GATA6		GATA6				GATA6						GATA6											GATA6
GATAD1	GATAD1																							GATAD1
GATAD2A	GATAD2A											GATAD2A		GATAD2A										GATAD2A
GBA	GBA																							GBA
GBE1	GBE1																							GBE1
GBP1	GBP1																							GBP1											GBP1
GBP5	GBP5																							GBP5
GBX2	GBX2											GBX2		GBX2										GBX2											GBX2
GCG	GCG																							GCG
GCGR	GCGR																							GCGR
GCH1	GCH1																							GCH1
GCLC	GCLC																							GCLC											GCLC
GCLM	GCLM																							GCLM											GCLM
GCNT1	GCNT1																							GCNT1
GDF1	GDF1																							GDF1
GDF15	GDF15																							GDF15
GDF2	GDF2										GDF2	GDF2		GDF2										GDF2											GDF2
GDF5	GDF5				GDF5
GDF6	GDF6				GDF6																				GDF6
GDNF	GDNF																							GDNF											GDNF
GEM	GEM																							GEM				GEM							GEM
GEMIN2	GEMIN2																							GEMIN2
GFAP	GFAP																							GFAP	GFAP
GFI1	GFI1																							GFI1
GFI1B	GFI1B																							GFI1B
GFOD1	GFOD1																							GFOD1
GFOD2	GFOD2																								GFOD2
GH1	GH1																							GH1	GH1	GH1									GH1
GH2	GH2																							GH2											GH2
GHR	GHR																							GHR
GHRH	GHRH																							GHRH
GHRL	GHRL											GHRL		GHRL										GHRL	GHRL	GHRL									GHRL
GIMAP1-GIMAP5	GIMAP1-GIMAP5																							GIMAP1-GIMAP5
GIPC1	GIPC1																							GIPC1
GIT1	GIT1																							GIT1				GIT1					GIT1			GIT1
GJA1	GJA1											GJA1		GJA1										GJA1								GJA1	GJA1		GJA1
GJA4	GJA4											GJA4		GJA4										GJA4
GJA5	GJA5											GJA5		GJA5										GJA5
GJB1	GJB1																							GJB1
GJB2	GJB2																							GJB2
GJC1	GJC1										GJC1	GJC1		GJC1										GJC1											GJC1
GJD3	GJD3																							GJD3
GLA	GLA																							GLA
GLB1	GLB1																							GLB1
GLG1	GLG1																							GLG1
GLI2	GLI2													GLI2										GLI2
GLI3	GLI3											GLI3		GLI3										GLI3											GLI3
GLMN	GLMN										GLMN	GLMN		GLMN										GLMN											GLMN
GLO1	GLO1																							GLO1
GLP1R	GLP1R																							GLP1R
GLRA1	GLRA1																							GLRA1
GLRX	GLRX																							GLRX
GLRX3	GLRX3																							GLRX3
GLS	GLS																							GLS
GMEB1	GMEB1																							GMEB1
GMFB	GMFB																							GMFB
GNA11	GNA11	GNA11												GNA11										GNA11				GNA11					GNA11
GNA12	GNA12	GNA12																					GNA12	GNA12				GNA12
GNA13	GNA13	GNA13										GNA13		GNA13										GNA13	GNA13			GNA13							GNA13
GNAI1	GNAI1		GNAI1
GNAI2	GNAI2		GNAI2																					GNAI2				GNAI2
GNAI3	GNAI3		GNAI3																					GNAI3
GNAO1	GNAO1																							GNAO1												GNAO1
GNAQ	GNAQ	GNAQ												GNAQ										GNAQ						GNAQ
GNAS	GNAS	GNAS																						GNAS						GNAS
GNB1	GNB1																							GNB1				GNB1
GNB2L1	GNB2L1																											GNB2L1
GNB3	GNB3																							GNB3	GNB3	GNB3
GNB5	GNB5																							GNB5
GNE	GNE																							GNE	GNE
GNG12	GNG12																											GNG12
GNG2	GNG2																											GNG2
GNG5	GNG5																											GNG5
GNG7	GNG7																											GNG7
GNL3	GNL3																							GNL3
GNMT	GNMT																							GNMT
GNPTG	GNPTG																																GNPTG
GOLGA1	GOLGA1																							GOLGA1
GOT2	GOT2								GOT2
GP1BA	GP1BA			GP1BA																				GP1BA
GP1BB	GP1BB			GP1BB																				GP1BB
GP5	GP5			GP5																				GP5	GP5
GP6	GP6			GP6																				GP6
GP9	GP9			GP9
GPALPP1	GPALPP1																							GPALPP1
GPAM	GPAM																							GPAM
GPC1	GPC1																							GPC1											GPC1
GPC2	GPC2																							GPC2
GPC3	GPC3											GPC3		GPC3										GPC3
GPD1	GPD1																							GPD1
GPD1L	GPD1L																							GPD1L
GPER1	GPER1																							GPER1									GPER1
GPI	GPI											GPI		GPI
GPIHBP1	GPIHBP1																							GPIHBP1
GPLD1	GPLD1											GPLD1		GPLD1										GPLD1
GPR116	GPR116																							GPR116			GPR116
GPR124	GPR124											GPR124		GPR124										GPR124										GPR124
GPR132	GPR132																							GPR132
GPR180	GPR180																							GPR180
GPR22	GPR22																							GPR22
GPR4	GPR4																							GPR4
GPR56	GPR56											GPR56		GPR56										GPR56
GPRC5A	GPRC5A																							GPRC5A
GPSM1	GPSM1																							GPSM1
GPT	GPT																							GPT
GPX1	GPX1											GPX1		GPX1										GPX1											GPX1
GPX3	GPX3																							GPX3
GPX7	GPX7																							GPX7
GRAP2	GRAP2																							GRAP2
GRB14	GRB14																							GRB14
GRB2	GRB2						GRB2																	GRB2						GRB2	GRB2
GREM1	GREM1											GREM1		GREM1										GREM1	GREM1			GREM1
GRIA1	GRIA1																							GRIA1
GRIA2	GRIA2																							GRIA2
GRIA4	GRIA4																							GRIA4
GRIK1	GRIK1																							GRIK1
GRIK2	GRIK2																							GRIK2
GRIN1	GRIN1																							GRIN1
GRIN2A	GRIN2A																							GRIN2A
GRIN2B	GRIN2B																							GRIN2B
GRIN2C	GRIN2C																							GRIN2C
GRIN2D	GRIN2D																							GRIN2D
GRIN3A	GRIN3A																							GRIN3A
GRIN3B	GRIN3B																							GRIN3B
GRK4	GRK4																							GRK4
GRK5	GRK5																							GRK5
GRM5	GRM5																							GRM5
GRN	GRN																							GRN											GRN
GRP	GRP																							GRP				GRP
GSC	GSC																							GSC							GSC
GSK3A	GSK3A													GSK3A										GSK3A
GSK3B	GSK3B						GSK3B																	GSK3B									GSK3B		GSK3B
GSN	GSN																							GSN						GSN					GSN	GSN
GSR	GSR																							GSR
GSTA3	GSTA3																							GSTA3
GSTM1	GSTM1																							GSTM1											GSTM1
GSTM5	GSTM5																							GSTM5
GSTO1	GSTO1																							GSTO1
GSTP1	GSTP1																							GSTP1
GSTZ1	GSTZ1																							GSTZ1
GTF2I	GTF2I											GTF2I		GTF2I										GTF2I
GUCA2B	GUCA2B																							GUCA2B
GUCY1A2	GUCY1A2	GUCY1A2																						GUCY1A2
GUCY1A3	GUCY1A3	GUCY1A3											GUCY1A3											GUCY1A3									GUCY1A3		GUCY1A3
GUCY1A3	GUCY1A3	GUCY1A3											GUCY1A3											GUCY1A3									GUCY1A3		GUCY1A3
GUCY1B3	GUCY1B3	GUCY1B3																						GUCY1B3
GUCY2C	GUCY2C																							GUCY2C
GUK1	GUK1																							GUK1
GULP1	GULP1																							GULP1
GXYLT1	GXYLT1																							GXYLT1
GYPC	GYPC																							GYPC
GYS1	GYS1													GYS1										GYS1
GZMB	GZMB																							GZMB	GZMB
H19	H19																							H19
H2AFX	H2AFX																							H2AFX											H2AFX
H2AFZ	H2AFZ																							H2AFZ
H3BM21	H3BM21											H3BM21		H3BM21
HABP2	HABP2																							HABP2									HABP2		HABP2
HAGH	HAGH																							HAGH
HAND1	HAND1											HAND1		HAND1										HAND1									HAND1	HAND1
HAND2	HAND2											HAND2		HAND2										HAND2
HAS2	HAS2										HAS2	HAS2		HAS2										HAS2									HAS2	HAS2
HAS3	HAS3																							HAS3											HAS3
HAVCR1	HAVCR1																							HAVCR1
HBA1	HBA1																							HBA1
HBA2	HBA2																							HBA2
HBB	HBB																							HBB
HBEGF	HBEGF																							HBEGF											HBEGF
HBZ	HBZ																							HBZ
HCAR2	HCAR2																								HCAR2	HCAR2
HCK	HCK																							HCK
HCLS1	HCLS1		HCLS1																					HCLS1
HCN2	HCN2																							HCN2
HCN3	HCN3																							HCN3
HCN4	HCN4																							HCN4
HDAC1	HDAC1					HDAC1																		HDAC1							HDAC1
HDAC2	HDAC2					HDAC2								HDAC2										HDAC2
HDAC3	HDAC3																							HDAC3
HDAC4	HDAC4																							HDAC4
HDAC5	HDAC5											HDAC5		HDAC5										HDAC5
HDAC7	HDAC7										HDAC7	HDAC7		HDAC7										HDAC7											HDAC7
HDAC9	HDAC9											HDAC9		HDAC9										HDAC9											HDAC9
HEBP2	HEBP2																							HEBP2
HEG1	HEG1										HEG1	HEG1		HEG1										HEG1										HEG1	HEG1
HENMT1	HENMT1																							HENMT1
HES1	HES1					HES1						HES1		HES1										HES1					HES1
HES5	HES5					HES5																							HES5
HES7	HES7																												HES7
HEXIM1	HEXIM1													HEXIM1										HEXIM1											HEXIM1
HEY1	HEY1										HEY1	HEY1		HEY1										HEY1					HEY1						HEY1
HEY2	HEY2										HEY2	HEY2		HEY2				HEY2						HEY2					HEY2				HEY2		HEY2
HEYL	HEYL													HEYL										HEYL											HEYL
HFE	HFE																							HFE
HGF	HGF						HGF																HGF	HGF	HGF			HGF					HGF		HGF
HGS	HGS																							HGS
HHEX	HHEX										HHEX	HHEX		HHEX										HHEX									HHEX		HHEX
HIBCH	HIBCH																							HIBCH
HIF1A	HIF1A											HIF1A		HIF1A										HIF1A									HIF1A	HIF1A	HIF1A
HIF1AN	HIF1AN										HIF1AN	HIF1AN		HIF1AN										HIF1AN
HIF3A	HIF3A																							HIF3A											HIF3A
HIGD1B	HIGD1B																							HIGD1B
HIPK1	HIPK1											HIPK1		HIPK1									HIPK1	HIPK1											HIPK1
HIPK2	HIPK2											HIPK2		HIPK2									HIPK2	HIPK2											HIPK2
HIRA	HIRA																							HIRA
HIST1H1C	HIST1H1C																							HIST1H1C
HIST1H1D	HIST1H1D																							HIST1H1D
HIST1H1E	HIST1H1E																							HIST1H1E
HIST2H2AA3	HIST2H2AA3																							HIST2H2AA3
HIST2H2AA4	HIST2H2AA4																							HIST2H2AA4
HIVEP1	HIVEP1																							HIVEP1
HLA-B	HLA-B																							HLA-B									HLA-B
HLA-DMA	HLA-DMA																																HLA-DMA
HLA-DQB1	HLA-DQB1																							HLA-DQB1											HLA-DQB1
HLA-DRB1	HLA-DRB1																							HLA-DRB1
HLF	HLF																							HLF
HLX	HLX																							HLX											HLX
HMGA2	HMGA2																							HMGA2
HMGB1	HMGB1																							HMGB1									HMGB1		HMGB1
HMGB2	HMGB2																							HMGB2											HMGB2
HMGCL	HMGCL																							HMGCL
HMGCR	HMGCR																							HMGCR
HMMR	HMMR			HMMR																				HMMR
HMOX2	HMOX2																							HMOX2
HNF1A	HNF1A																													HNF1A	HNF1A
HNF1B	HNF1B																							HNF1B
HNF4A	HNF4A																							HNF4A
HNRNPU	HNRNPU																							HNRNPU
HOPX	HOPX													HOPX										HOPX
HOXA1	HOXA1											HOXA1		HOXA1										HOXA1											HOXA1
HOXA10	HOXA10																							HOXA10
HOXA13	HOXA13										HOXA13	HOXA13		HOXA13										HOXA13											HOXA13
HOXA2	HOXA2																							HOXA2
HOXA3	HOXA3											HOXA3		HOXA3										HOXA3
HOXA4	HOXA4																							HOXA4
HOXA5	HOXA5											HOXA5		HOXA5										HOXA5
HOXA7	HOXA7											HOXA7		HOXA7											HOXA7
HOXA9	HOXA9																							HOXA9
HOXB13	HOXB13											HOXB13		HOXB13
HOXB3	HOXB3											HOXB3		HOXB3										HOXB3											HOXB3
HOXB4	HOXB4																							HOXB4
HOXB5	HOXB5																							HOXB5											HOXB5
HOXC9	HOXC9																							HOXC9							HOXC9				HOXC9
HOXD10	HOXD10																							HOXD10											HOXD10
HOXD3	HOXD3																							HOXD3	HOXD3
HOXD9	HOXD9																							HOXD9
HP	HP																							HP
HPGD	HPGD											HPGD		HPGD										HPGD
HPGDS	HPGDS																							HPGDS
HPK1	HPK1																														HPK1
HPRT1	HPRT1																							HPRT1
HPSE	HPSE											HPSE		HPSE										HPSE	HPSE			HPSE							HPSE
HPX	HPX																							HPX
HRAS	HRAS		HRAS				HRAS																	HRAS	HRAS			HRAS		HRAS	HRAS				HRAS
HRC	HRC																							HRC
HRG	HRG											HRG		HRG										HRG				HRG							HRG
HRH1	HRH1																							HRH1
HRH2	HRH2																							HRH2
HRH3	HRH3																							HRH3
HS6ST1	HS6ST1											HS6ST1		HS6ST1										HS6ST1											HS6ST1
HS6ST2	HS6ST2																							HS6ST2											HS6ST2
HSD11B1	HSD11B1																							HSD11B1
HSD11B2	HSD11B2																							HSD11B2
HSD17B11	HSD17B11																							HSD17B11
HSD17B12	HSD17B12																								HSD17B12
HSD17B7	HSD17B7																							HSD17B7											HSD17B7
HSF1	HSF1																							HSF1
HSP90AB1	HSP90AB1																							HSP90AB1
HSPA1A	HSPA1A																							HSPA1A				HSPA1A
HSPA1B	HSPA1B																							HSPA1B				HSPA1B
HSPA4	HSPA4																							HSPA4
HSPA5	HSPA5																							HSPA5
HSPB1	HSPB1											HSPB1		HSPB1										HSPB1				HSPB1					HSPB1
HSPB2	HSPB2																							HSPB2
HSPB6	HSPB6																							HSPB6
HSPB7	HSPB7																							HSPB7
HSPB8	HSPB8																							HSPB8
HSPD1	HSPD1																							HSPD1									HSPD1
HSPG2	HSPG2			HSPG2								HSPG2		HSPG2										HSPG2	HSPG2			HSPG2							HSPG2
HSPH1	HSPH1																							HSPH1
HTATIP2	HTATIP2											HTATIP2		HTATIP2										HTATIP2
HTR1A	HTR1A																							HTR1A
HTR1B	HTR1B																							HTR1B
HTR2A	HTR2A																							HTR2A
HTR2B	HTR2B													HTR2B										HTR2B											HTR2B
HTR2C	HTR2C																							HTR2C
HTR3A	HTR3A																							HTR3A
HTR3B	HTR3B																							HTR3B
HTR3C	HTR3C																							HTR3C
HTR3D	HTR3D																							HTR3D
HTR3E	HTR3E																							HTR3E
HTR4	HTR4																							HTR4											HTR4
HTRA1	HTRA1																							HTRA1										HTRA1	HTRA1
HTRA2	HTRA2																							HTRA2
HTT	HTT																							HTT						HTT	HTT
HUS1	HUS1																							HUS1
HUWE1	HUWE1																							HUWE1
HYAL1	HYAL1											HYAL1		HYAL1
HYOU1	HYOU1																							HYOU1
IAPP	IAPP																							IAPP
IBSP	IBSP			IBSP			IBSP																	IBSP	IBSP
ICAM1	ICAM1																							ICAM1											ICAM1	ICAM1
ICAM2	ICAM2																							ICAM2
ICOS	ICOS																							ICOS
ID1	ID1				ID1							ID1		ID1										ID1											ID1	ID1
ID2	ID2				ID2									ID2										ID2
ID3	ID3				ID3									ID3										ID3									ID3		ID3
ID4	ID4				ID4
IDH1	IDH1																							IDH1
IDUA	IDUA																							IDUA
IER3	IER3																							IER3
IFI16	IFI16																							IFI16
IFI30	IFI30																							IFI30
IFITM1	IFITM1																							IFITM1
IFITM2	IFITM2																							IFITM2
IFNA1	IFNA1																							IFNA1
IFNA13	IFNA13																							IFNA13
IFNA2	IFNA2																							IFNA2											IFNA2
IFNAR1	IFNAR1																							IFNAR1											IFNAR1
IFNAR2	IFNAR2																							IFNAR2
IFNB1	IFNB1																							IFNB1
IFNGR1	IFNGR1																							IFNGR1
IFT122	IFT122													IFT122										IFT122
IFT172	IFT172																							IFT172
IFT52	IFT52													IFT52										IFT52
IFT57	IFT57																							IFT57
IFT88	IFT88											IFT88		IFT88										IFT88
IGF1	IGF1						IGF1					IGF1		IGF1										IGF1	IGF1								IGF1		IGF1
IGF1R	IGF1R						IGF1R	IGF1R																IGF1R									IGF1R		IGF1R
IGF2	IGF2																							IGF2											IGF2
IGF2R	IGF2R																							IGF2R
IGFBP1	IGFBP1																							IGFBP1
IGFBP2	IGFBP2																							IGFBP2									IGFBP2
IGFBP3	IGFBP3																							IGFBP3	IGFBP3										IGFBP3
IGFBP4	IGFBP4																							IGFBP4									IGFBP4
IGFBP5	IGFBP5																							IGFBP5									IGFBP5
IGHG1	IGHG1																							IGHG1											IGHG1
IGHM	IGHM																							IGHM
IGSF5	IGSF5		IGSF5
IHH	IHH											IHH		IHH										IHH										IHH	IHH
IKBKAP	IKBKAP																							IKBKAP											IKBKAP
IKBKB	IKBKB																							IKBKB
IKBKE	IKBKE																							IKBKE
IKBKG	IKBKG																							IKBKG
IKZF1	IKZF1																							IKZF1
IL10	IL10																							IL10									IL10		IL10	IL10
IL11	IL11																							IL11	IL11
IL11RA	IL11RA																							IL11RA										IL11RA
IL12A	IL12A																							IL12A
IL12B	IL12B																								IL12B
IL12RB2	IL12RB2																							IL12RB2
IL13	IL13																							IL13	IL13	IL13									IL13
IL13RA2	IL13RA2																							IL13RA2											IL13RA2
IL15	IL15																							IL15
IL16	IL16																							IL16
IL17A	IL17A																							IL17A	IL17A								IL17A		IL17A
IL17B	IL17B																							IL17B											IL17B
IL17F	IL17F											IL17F		IL17F										IL17F											IL17F
IL17RA	IL17RA																							IL17RA
IL17RB	IL17RB																							IL17RB
IL18	IL18											IL18		IL18										IL18											IL18	IL18
IL18BP	IL18BP																							IL18BP											IL18BP	IL18BP
IL19	IL19																							IL19									IL19		IL19
IL1A	IL1A											IL1A		IL1A										IL1A									IL1A		IL1A
IL1B	IL1B											IL1B		IL1B										IL1B	IL1B			IL1B				IL1B	IL1B		IL1B	IL1B
IL1R1	IL1R1																							IL1R1
IL1RL1	IL1RL1																							IL1RL1			IL1RL1
IL1RN	IL1RN																							IL1RN	IL1RN
IL2	IL2																							IL2											IL2
IL20	IL20																							IL20											IL20
IL21	IL21																							IL21
IL22	IL22																							IL22
IL22RA1	IL22RA1																							IL22RA1
IL23A	IL23A																							IL23A
[truncated: 2,210 more rows]

## Sheet: list of query definitions
KEGG pathways
Vascular Smooth Muscle Contraction hsa04270
Tight Junction hsa04530
ECM receptor interaction hsa04512
TGFbeta signaling hsa04350
notch signaling hsa04330
Focal Adhesion hsa04510
Adherens junctions hsa04520
Fat Dig and Absorption hsa04975
ReninAngiotensinSystem hsa04614
GO-Terms
Vasculogenesis GO 0001570
Vasculature Development 0001944
Relaxation of smooth muscle GO 0060087
Cardiovascular system development GO:0072358
Vascular smooth muscle contraction GO:0014829
Reg of vascular permeability GO 0002528
Regulation of vascular smooth muscle contraction GO:0003056
Cardiac vascular smooth muscle cell differentiation GO:0060947
macrophage derived foam cell differentiation GO:0010742
Negative regulation of macrophage derived foam cell differentiation GO 0010745
positive regulation of macrophage derived foam cell differentiation GO 0010744
regulation of macrophage derived foam cell diff GO 0010743
IPA functions and pathways
Adherens Junction IPA
Cardiovascular IPA
Extracellular matrix_IPA
Fat Digestion and Absorption_IPA
Foam Cell IPA
Focal Adhesion_IPA
Notch Signaling IPA
Renin Angiotensin IPA
TGFbeta Signaling IPA
Tight Junction IPA
vascular smooth muscle IPA
Vasculature Development IPA
Vasculogenesis IPA
Vascular Permeability_IPA
AAA GWAS gene
aneurysm HGMD genes
aneurysm OMIM
aneurysm custom
